# Supplementary material for: Comparison of Gonadal Transcriptomes Uncovers Reproduction-Related Genes with Sexually Dimorphic Expression Patterns in Diodon hystrix
Source: Animals (Basel). 2021 Apr 7;11(4):1042. doi: 10.3390/ani11041042 (PMC8068034; doi:10.3390/ani11041042)
Supplement: Supplementary file 1 [file animals-11-01042-s001.zip]

Archive with 12 entries (11 files):
- Supplementary Files/
- Supplementary Files/Figure S1.tif
- Supplementary Files/Figure S2.tif
- Supplementary Files/Figure S3.tif
- Supplementary Files/Figure S4.tif
- Supplementary Files/Figure S5.tif
- Supplementary Files/Table S1.xlsx
- Supplementary Files/Table S2.xlsx
- Supplementary Files/Table S3.xlsx
- Supplementary Files/Table S4.xlsx
- Supplementary Files/Table S5.xlsx
- Supplementary Files/Table S6.xlsx
