# Supplementary material for: Comparison of Gonadal Transcriptomes Uncovers Reproduction-Related Genes with Sexually Dimorphic Expression Patterns in Diodon hystrix
Source: Animals (Basel). 2021 Apr 7;11(4):1042. doi: 10.3390/ani11041042 (PMC8068034; doi:10.3390/ani11041042)
Supplement: Supplementary file 1 [file animals-11-01042-s001.zip › Supplementary Files/Table S1.xlsx]

## Sheet: Sheet1
Sample No.	Body weight (g)	Total length (cm)	Ovary/testis maturity stage	Histological section
Female #1	2135.4	35.2	O_1: Stage III
Female #2	2055.3	34.5	O_2: Stage III
Female #3	2260.7	35.9	O_3: Stage III
Male #1	1710.1	30.1	T_1: Stage III
Male #2	1580.2	28.6	T_2: Stage III
Male #3	1610.4	28.8	T_3: Stage III
