# Supplementary material for: Comparison of Gonadal Transcriptomes Uncovers Reproduction-Related Genes with Sexually Dimorphic Expression Patterns in Diodon hystrix
Source: Animals (Basel). 2021 Apr 7;11(4):1042. doi: 10.3390/ani11041042 (PMC8068034; doi:10.3390/ani11041042)
Supplement: Supplementary file 1 [file animals-11-01042-s001.zip › Supplementary Files/Table S2.xlsx]

## Sheet: Sheet1
Gene	Accession ID	Gene annotation	Sequence (5′-3′)		Product size (bp)	Amplification efficiency (%)	R2
			Forward primer	Reverse primer
Dmrt1	c81599.graph_c0	Doublesex- and mab-3-related transcription factor 1	GACTGCGGACAGCGGCGGTCGTGGG	CACCTTCAGACCTATTCCGTCCATC	231	112.82	0.99
Dmrt3	c87605.graph_c0	Doublesex- and mab-3-related transcription factor 3	AGGTGTAAGAAGAGAGATTTTGGTG	TAATAATACACTACCACCCACCACT	208	93.51	1
Amh	c69078.graph_c0	Anti-Mullerian hormone	TGCCCTCACCATCTTGTCCTTTGCC	ATACTGGCTCTCTCCTGTTGGCGGC	238	106.86	0.98
Amhr2	c89331.graph_c1	Anti-Muellerian hormone type-2 receptor	ACAAGGTGTCGTAGTCAACGGAATA	ACTGTTCTGATTTCTCTCTCGTTAG	237	101.38	1
Foxj3	c83812.graph_c1	Forkhead box protein J3	CTGAGGTAGCAGATTTGACTCGTAG	TCTACAGGAAAAGGAAATCTACTAC	289	99.72	1
Foxd3	c80643.graph_c0	Forkhead box protein D3	CGCGTGGCGAGGTTAGTTGAGTGAC	CGACAGCGTTAGCGACAGGTGGGAT	246	92.15	1
Gsdf1	c74886.graph_c0	Gonadal soma derived factor 1	TTAGGTCGTGGGAGTGGTAAAGCAG	TGTTGATTTTTCTTTGTCAGTTTTA	207	93.73	1
Ropn1l	c75610.graph_c0	Ropporin-1-like protein	CCAGATATCCTTAAAAACTTCACCA	TCGAGATTTTAAGAGAACACTGTCA	146	106.67	0.99
Sox9	c67874.graph_c1	Transcription factor SOX9	GCTGTGATATGCGTGTGTCATC	TCTACCAACACATTAAGGCCCC	137	100.99	1
Hsd3b1	c56757.graph_c0	3 beta-hydroxysteroid dehydrogenase/Delta 5-->4-isomerase type 1	GGCAATAGTAATGTTATGAGAAGTT	TACCATCGGGAGGACCGACGATCGA	236	89.13	0.99
Klhl10	c86613.graph_c1	Kelch-like protein 10	GCCTATTGTCATCTTCTACCCACCT	ACCGCGAAACTCGACGACGCACCAC	171	101.81	1
Fgf11	c86547.graph_c1	Fibroblast growth factor 11	ACGTCCAGGACCCTTTACTACTCTT	CTGAAGTAGCAGCCTTGACAATAGT	264	107.06	0.96
Cyp11a1	c78426.graph_c0	Cholesterol side-chain cleavage enzyme, mitochondrial	CCCATGCTTTACATACCTCCTAGTC	CCACAGCAGTGTAATAGAGGTCGTA	276	113.32	0.98
Ctnna2	c85139.graph_c8	Catenin alpha-2	TGGACGTCTCTTAGCGGGACATGAC	GACCCTCGGAGCAGCGTGGGCACAG	226	90.64	0.99
Zar1	c83767.graph_c0	Zygote arrest protein 1	TTGAGTGGGGCTCCGAGTCCTTC	CGAAGCAATGACAAGAGTAGGTG	274	91.8	0.99
Err2	c88743.graph_c5	Steroid hormone receptor ERR2	TGAACAGCAGCAGCGAGGATAAC	GGGGAGTCTAAGCCGTTGGGGTG	225	94.25	1
Err1	c85481.graph_c3	Steroid hormone receptor ERR1	GTTACAACTTATCACTACTTTTTTA	TTTGGTAATTTATCGTATTGCTCAT	289	91.27	0.99
Stard13	c87866.graph_c0	StAR-related lipid transfer protein 13	GACTGCGTCCATCTTCCGCTCTCCC	GTGACTTACTGAATCCGCTAATCTA	249	93.19	1
Stard7	c83997.graph_c0	StAR-related lipid transfer protein 7, mitochondrial	GATACATGAGCTCCCTGATACATAT	TGACTGCCAACTACAGCGACCTAAA	178	96.61	1
Pgrmc1	c82351.graph_c1	Membrane-associated progesterone receptor component 1	CTGCCTGGAGAAGGAGGCCTTGACG	AAGTGTTAAAGACGCTGGAACATTA	141	103.82	0.99
Zp3	c42601.graph_c0	Zona pellucida sperm-binding protein 3	GAATCGAGGCTCTTCCTCGG	GCTGCAACAACTGCTCAGAC	129	95.52	1
Zp1	c85704.graph_c1	Zona pellucida sperm-binding protein 1	CCAGGTGAAACTAACGGCCA	CTCATTCCGCTAACCGAGGC	190	102.46	1
Vasa	c87366.graph_c0	Vasa	CTAGAGTACCGAACACGGGTTTGGC	GGTCACGACTGGGGTGGTATTTCCT	239	94.33	0.98
β-actin	c59441.graph_c0	Beta-actin	CCATTGGGGCAGAGAGGTTC	CCCGGGAACATAGTTGAGCC	178	97.67	1
