# Supplementary material for: Comparison of Gonadal Transcriptomes Uncovers Reproduction-Related Genes with Sexually Dimorphic Expression Patterns in Diodon hystrix
Source: Animals (Basel). 2021 Apr 7;11(4):1042. doi: 10.3390/ani11041042 (PMC8068034; doi:10.3390/ani11041042)
Supplement: Supplementary file 1 [file animals-11-01042-s001.zip › Supplementary Files/Table S3.xlsx]

## Sheet: Sheet1
Unigene ID	FDR	log2(FC)	Regulated
c41075.graph_c0	0.000141304	-7.10317	down
c41329.graph_c0	4.38065e-05	-2.97028	down
c41336.graph_c0	0.00232253	-2.30093	down
c41401.graph_c0	3.90174e-06	5.03597	up
c41406.graph_c0	4.5802e-08	5.16422	up
c41480.graph_c0	0.000423269	-2.48314	down
c41483.graph_c0	4.29214e-06	-5.72978	down
c41503.graph_c0	3.42354e-06	-2.58856	down
c41505.graph_c0	3.78451e-15	-9.21094	down
c41506.graph_c0	1.19915e-10	2.72602	up
c41507.graph_c0	4.38847e-11	4.17048	up
c41509.graph_c0	3.65919e-07	2.43284	up
c41510.graph_c0	1.71922e-06	-5.14316	down
c41511.graph_c0	2.26647e-11	2.75641	up
c41512.graph_c0	4.09122e-05	-2.82378	down
c41513.graph_c0	4.94597e-18	-13.5549	down
c41516.graph_c0	4.3337e-06	-8.26306	down
c41517.graph_c0	3.67484e-10	2.95716	up
c41518.graph_c0	8.77343e-09	2.4078	up
c41519.graph_c0	1.90144e-09	-10.0342	down
c41520.graph_c0	4.99834e-06	8.10487	up
c41523.graph_c0	0.00439446	1.15812	up
c41526.graph_c0	5.27696e-07	-5.04171	down
c41528.graph_c0	6.67064e-16	2.84676	up
c41534.graph_c0	2.0355e-10	-6.85467	down
c41535.graph_c0	0.000175081	-2.06835	down
c41536.graph_c0	1.00652e-11	3.12261	up
c41540.graph_c0	6.5294e-05	-2.3807	down
c41545.graph_c0	2.88769e-14	-3.62789	down
c41547.graph_c0	0.00456268	-2.18137	down
c41548.graph_c0	0.000261213	1.76219	up
c41550.graph_c0	1.07774e-06	2.17315	up
c41554.graph_c0	1.35867e-08	2.52238	up
c41556.graph_c0	3.78377e-24	-12.7871	down
c41557.graph_c1	2.06602e-16	3.39358	up
c41560.graph_c0	3.78749e-07	2.13714	up
c41561.graph_c0	5.53476e-14	6.71725	up
c41562.graph_c0	3.14467e-13	4.9643	up
c41563.graph_c0	0.00241127	-2.0275	down
c41566.graph_c0	4.53112e-08	2.5503	up
c41567.graph_c0	1.99213e-22	2.53855	up
c41569.graph_c0	6.94177e-54	7.78333	up
c41571.graph_c0	3.36079e-07	2.45996	up
c41572.graph_c0	8.63984e-35	5.75198	up
c41573.graph_c0	0.0053858	-1.86096	down
c41575.graph_c0	4.14026e-12	-8.69709	down
c41576.graph_c0	6.59588e-05	1.79614	up
c41578.graph_c0	6.48942e-09	-2.75778	down
c41580.graph_c0	2.80254e-18	4.24635	up
c41581.graph_c0	0.000452695	1.39129	up
c41583.graph_c1	1.29107e-11	2.50727	up
c41584.graph_c0	2.26197e-07	2.62568	up
c41585.graph_c0	0.0013751	1.32117	up
c41586.graph_c0	2.35299e-16	3.30337	up
c41587.graph_c0	0.00028856	1.57181	up
c41588.graph_c0	9.0528e-24	3.46648	up
c41589.graph_c0	0.00057917	-2.04933	down
c41590.graph_c0	1.36818e-45	4.50597	up
c41591.graph_c0	6.27898e-16	5.27565	up
c41593.graph_c0	3.54398e-05	2.02906	up
c41594.graph_c0	0.00231572	1.36511	up
c41595.graph_c0	0.000227653	1.6015	up
c41596.graph_c0	2.06209e-14	-3.34502	down
c41597.graph_c0	2.32941e-15	-4.69166	down
c41600.graph_c0	9.33848e-12	3.9045	up
c41601.graph_c0	0.000938408	-2.07957	down
c41602.graph_c0	0.00114248	1.72816	up
c41603.graph_c0	7.48506e-06	1.72463	up
c41605.graph_c0	7.33833e-07	3.01386	up
c41608.graph_c0	5.64798e-05	1.45898	up
c41612.graph_c0	2.71057e-08	6.33289	up
c41614.graph_c0	1.06142e-11	-11.34	down
c41615.graph_c0	1.75445e-11	-4.93055	down
c41618.graph_c0	5.45703e-22	3.28063	up
c41619.graph_c0	3.08536e-19	3.8716	up
c41620.graph_c0	0.00650221	-2.31489	down
c41622.graph_c0	1.78635e-13	-9.8862	down
c41623.graph_c0	4.19454e-19	4.19099	up
c41628.graph_c0	0.0056808	-2.5373	down
c41633.graph_c0	1.03982e-06	-4.62956	down
c41635.graph_c0	7.3325e-08	-5.45799	down
c41637.graph_c0	1.91102e-10	3.55503	up
c41638.graph_c0	4.72736e-19	-9.94054	down
c41643.graph_c0	2.64582e-06	1.34602	up
c41644.graph_c0	9.24368e-13	-5.04169	down
c41646.graph_c0	7.38263e-13	2.41093	up
c41647.graph_c0	2.19514e-09	-9.97972	down
c41653.graph_c0	1.07991e-29	4.6602	up
c41654.graph_c0	9.47185e-11	-3.0783	down
c41655.graph_c0	1.52818e-28	3.76931	up
c41657.graph_c0	3.30773e-08	1.41744	up
c41658.graph_c0	4.93859e-14	2.69434	up
c41658.graph_c1	5.1626e-08	1.87746	up
c41659.graph_c0	8.56274e-15	-4.36328	down
c41660.graph_c0	8.44979e-33	-6.69087	down
c41662.graph_c0	3.53977e-12	-8.95056	down
c41665.graph_c0	3.75311e-12	4.17164	up
c41667.graph_c0	7.65875e-09	1.9763	up
c41669.graph_c0	1.94286e-17	4.52816	up
c41670.graph_c0	0.00012519	2.3934	up
c41673.graph_c0	3.94358e-07	2.84889	up
c41674.graph_c0	5.56077e-12	-11.303	down
c41674.graph_c1	1.02336e-13	-11.9651	down
c41677.graph_c0	3.63152e-12	2.62073	up
c41678.graph_c0	0.00484132	-1.68972	down
c41679.graph_c0	1.39599e-11	6.49627	up
c41681.graph_c0	3.95609e-05	1.3155	up
c41685.graph_c0	3.8958e-07	1.8921	up
c41689.graph_c0	3.57464e-14	-2.03866	down
c41692.graph_c0	1.25755e-08	2.49452	up
c41693.graph_c0	1.08841e-05	-7.91385	down
c41694.graph_c0	1.44975e-12	-11.4305	down
c41696.graph_c0	0.0034205	1.75874	up
c41698.graph_c0	5.84459e-19	5.61626	up
c41700.graph_c0	0.00802714	-1.48833	down
c41701.graph_c0	3.15363e-15	-6.22682	down
c41703.graph_c0	3.24844e-12	3.96642	up
c41704.graph_c0	1.35842e-20	-3.86316	down
c41706.graph_c0	2.34061e-06	-8.41654	down
c41707.graph_c0	5.45546e-14	6.8595	up
c41710.graph_c0	1.68561e-15	-5.151	down
c41714.graph_c0	4.6096e-08	-2.98804	down
c41715.graph_c0	4.36042e-09	6.33485	up
c41716.graph_c0	0.00491719	1.45553	up
c41718.graph_c0	9.59025e-06	1.61354	up
c41719.graph_c0	1.12964e-07	6.45505	up
c41721.graph_c0	1.54333e-16	3.97884	up
c41722.graph_c0	2.87456e-12	2.83003	up
c41724.graph_c0	1.37715e-07	-9.05607	down
c41725.graph_c0	2.67522e-05	2.50062	up
c41726.graph_c0	5.203e-14	3.52035	up
c41727.graph_c0	7.66785e-09	4.90027	up
c41728.graph_c0	3.14585e-24	4.65169	up
c41730.graph_c0	1.00427e-14	-9.41412	down
c41733.graph_c0	1.26132e-05	-2.86229	down
c41734.graph_c0	3.15699e-11	2.29097	up
c41735.graph_c0	5.93849e-11	-4.68726	down
c41737.graph_c0	4.06657e-05	-2.74041	down
c41740.graph_c0	1.05207e-36	5.11478	up
c41741.graph_c0	9.96758e-12	2.99138	up
c41742.graph_c0	5.12003e-07	2.02981	up
c41745.graph_c0	0.00137802	1.43254	up
c41747.graph_c0	8.15822e-11	-10.6134	down
c41748.graph_c0	6.12277e-24	-14.6754	down
c41749.graph_c0	0.000194441	-3.41703	down
c41751.graph_c0	6.58885e-15	2.33236	up
c41752.graph_c0	2.08592e-13	2.06727	up
c41753.graph_c0	1.5772e-06	-8.43036	down
c41755.graph_c0	3.43616e-11	2.39944	up
c41758.graph_c0	0.00112613	-2.15551	down
c41759.graph_c0	2.62991e-25	3.65542	up
c41761.graph_c0	0.000404372	1.55871	up
c41762.graph_c0	2.38451e-07	2.14228	up
c41763.graph_c0	8.32914e-11	2.45023	up
c41764.graph_c0	2.60638e-19	2.47012	up
c41765.graph_c0	5.6906e-07	2.05141	up
c41766.graph_c0	0.00307059	-1.93632	down
c41767.graph_c0	0.00653563	-1.23329	down
c41768.graph_c0	1.21929e-08	-3.61768	down
c41772.graph_c0	1.00335e-12	-3.30208	down
c41773.graph_c0	0.000287941	1.5551	up
c41775.graph_c0	3.75643e-07	-8.8131	down
c41776.graph_c0	2.77344e-30	3.41577	up
c41777.graph_c0	8.5227e-11	3.20013	up
c41778.graph_c0	6.16847e-11	-10.6949	down
c41779.graph_c0	0.00307744	-2.13334	down
c41780.graph_c0	2.05553e-06	5.23711	up
c41781.graph_c0	1.68282e-13	-5.55168	down
c41782.graph_c0	5.71138e-08	2.80503	up
c41785.graph_c0	1.93033e-08	2.20434	up
c41787.graph_c0	4.29879e-05	-2.32515	down
c41788.graph_c0	1.40662e-06	2.2903	up
c41789.graph_c0	1.31502e-21	4.84744	up
c41790.graph_c0	4.81832e-09	1.69129	up
c41791.graph_c0	0.000286033	-2.24013	down
c41794.graph_c0	2.68578e-60	4.37514	up
c41796.graph_c0	0.00364014	-1.94908	down
c41797.graph_c0	1.73603e-07	1.98974	up
c41798.graph_c0	0.000217765	1.49308	up
c41799.graph_c0	1.00275e-05	1.9217	up
c41800.graph_c0	5.7288e-06	1.59845	up
c41801.graph_c0	4.278e-20	2.56654	up
c41802.graph_c0	1.47231e-41	3.70114	up
c41803.graph_c0	1.87537e-05	-7.7757	down
c41805.graph_c0	2.8127e-16	2.6647	up
c41806.graph_c0	8.91457e-11	-6.31899	down
c41807.graph_c0	3.44475e-22	3.91994	up
c41808.graph_c0	4.55574e-08	2.93792	up
c41813.graph_c0	5.06028e-20	4.57051	up
c41814.graph_c0	3.45669e-15	2.54299	up
c41815.graph_c0	2.26495e-22	-5.54245	down
c41818.graph_c0	3.13196e-10	-10.4366	down
c41819.graph_c0	3.09082e-22	3.48435	up
c41820.graph_c0	1.58414e-11	3.19925	up
c41821.graph_c0	7.42656e-11	2.71195	up
c41822.graph_c0	9.3694e-11	2.86991	up
c41824.graph_c0	1.68316e-08	2.46497	up
c41826.graph_c0	0.000178634	1.03323	up
c41828.graph_c0	1.98809e-11	5.94659	up
c41829.graph_c0	1.86232e-12	3.07787	up
c41832.graph_c0	7.91248e-10	3.99214	up
c41832.graph_c1	7.62934e-13	4.8326	up
c41834.graph_c0	7.32452e-06	-8.08223	down
c41835.graph_c0	6.93183e-15	3.70387	up
c41836.graph_c0	6.06066e-06	1.90393	up
c41839.graph_c0	6.82566e-23	7.06057	up
c41840.graph_c0	2.47525e-07	1.6849	up
c41841.graph_c0	9.43495e-24	3.71304	up
c41843.graph_c0	6.2592e-07	5.55217	up
c41845.graph_c0	5.33367e-20	3.51299	up
c41846.graph_c0	2.37545e-38	3.28118	up
c41847.graph_c0	2.76632e-08	-9.49504	down
c41848.graph_c0	0.000709808	1.65245	up
c41849.graph_c0	9.57895e-07	1.49956	up
c41850.graph_c0	1.57189e-06	-2.99565	down
c41852.graph_c0	0.000714454	1.31455	up
c41853.graph_c0	0.00145095	1.84887	up
c41855.graph_c0	1.22786e-07	1.89403	up
c41856.graph_c0	8.08493e-09	-3.27042	down
c41857.graph_c0	1.0026e-18	2.34994	up
c41859.graph_c0	1.08956e-10	1.74773	up
c41860.graph_c0	9.88403e-05	-2.18794	down
c41861.graph_c0	6.02615e-36	4.24816	up
c41862.graph_c0	6.5073e-17	-8.88559	down
c41863.graph_c0	4.08854e-06	1.67493	up
c41864.graph_c0	5.1394e-13	3.53404	up
c41865.graph_c0	2.33369e-07	1.56896	up
c41866.graph_c0	3.8354e-09	-9.82844	down
c41878.graph_c0	0.00173747	-1.58249	down
c41878.graph_c1	5.7288e-06	-2.81561	down
c41897.graph_c0	2.75783e-05	-2.45719	down
c41900.graph_c0	0.000286317	2.81911	up
c41904.graph_c1	0.00109094	2.175	up
c41931.graph_c0	1.76107e-06	-3.8209	down
c41938.graph_c0	0.00321315	1.53994	up
c41938.graph_c1	0.0094002	1.2904	up
c41944.graph_c0	2.24212e-07	8.87986	up
c41948.graph_c0	3.42651e-07	-8.90852	down
c41952.graph_c0	8.68308e-08	6.75814	up
c41958.graph_c0	0.000436396	1.70591	up
c41961.graph_c0	0.000445215	-1.32278	down
c41966.graph_c0	2.11172e-11	2.07988	up
c41969.graph_c0	1.21832e-17	2.85154	up
c41987.graph_c0	3.22732e-10	-6.50252	down
c41989.graph_c0	6.95474e-05	7.33783	up
c41994.graph_c0	0.00926093	-1.77773	down
c42005.graph_c0	9.57102e-06	-7.93275	down
c42011.graph_c1	1.3265e-08	2.79828	up
c42013.graph_c0	6.76295e-10	-4.64253	down
c42017.graph_c0	1.19562e-09	4.06514	up
c42019.graph_c0	6.34653e-07	3.24538	up
c42020.graph_c0	2.78396e-08	3.84889	up
c42022.graph_c0	1.2984e-06	-2.33625	down
c42029.graph_c0	5.10683e-05	-7.42163	down
c42119.graph_c0	3.48438e-12	-2.76685	down
c42158.graph_c0	1.22576e-05	-5.66775	down
c42246.graph_c1	1.4658e-06	1.63417	up
c42258.graph_c0	9.40877e-06	-7.94899	down
c42266.graph_c0	7.32576e-09	-5.51772	down
c42407.graph_c0	6.69399e-08	-5.2179	down
c42417.graph_c0	6.53368e-39	4.70264	up
c42422.graph_c0	2.06291e-08	-3.3326	down
c42456.graph_c0	6.42683e-05	-4.23041	down
c42486.graph_c0	5.9954e-14	1.78584	up
c42509.graph_c0	7.01661e-06	-8.00448	down
c42545.graph_c0	0.00282845	-1.86304	down
c42561.graph_c0	5.23715e-41	5.62211	up
c42586.graph_c0	0.000136184	-7.11858	down
c42590.graph_c0	3.19246e-20	4.75203	up
c42601.graph_c0	2.60357e-07	6.2919	up
c42897.graph_c0	1.69149e-07	-9.02425	down
c42999.graph_c0	2.20471e-05	-2.60942	down
c43058.graph_c0	4.64001e-12	3.59783	up
c43067.graph_c0	3.35475e-17	3.02784	up
c43083.graph_c0	1.80462e-20	4.18347	up
c43144.graph_c0	0.00992569	-1.34069	down
c43210.graph_c0	9.03536e-26	3.45167	up
c43282.graph_c0	1.24815e-34	3.65303	up
c43356.graph_c0	4.0849e-05	1.80383	up
c43426.graph_c0	5.8537e-06	2.06418	up
c43490.graph_c0	7.09063e-31	3.19286	up
c43953.graph_c0	3.85658e-05	-3.66608	down
c44074.graph_c0	2.82235e-05	-2.49707	down
c44136.graph_c0	0.000403296	-2.17245	down
c44483.graph_c0	7.20585e-08	2.69	up
c44610.graph_c0	5.56887e-06	-8.08076	down
c44958.graph_c0	7.47027e-06	1.70908	up
c45184.graph_c0	9.18391e-16	2.10112	up
c45357.graph_c0	1.82933e-11	6.88256	up
c45575.graph_c0	4.20022e-06	2.39752	up
c45832.graph_c0	3.98531e-20	-13.7168	down
c45969.graph_c0	2.22125e-07	-3.8086	down
c46860.graph_c0	6.46714e-06	2.11931	up
c47070.graph_c1	0.000265127	2.2167	up
c47208.graph_c0	1.92251e-16	-4.84539	down
c47277.graph_c0	8.14113e-13	-11.2695	down
c47729.graph_c0	0.00158855	1.49075	up
c48322.graph_c0	3.76286e-09	2.80514	up
c48339.graph_c0	1.38122e-19	4.32683	up
c48485.graph_c0	6.6403e-06	1.85872	up
c49720.graph_c0	1.50049e-12	3.65909	up
c49751.graph_c0	3.91728e-06	4.54953	up
c50049.graph_c0	1.63201e-06	2.17919	up
c50530.graph_c0	1.46654e-09	-3.01855	down
c50549.graph_c0	4.79045e-12	3.80972	up
c50865.graph_c0	8.71506e-06	-2.46692	down
c51070.graph_c0	1.23405e-06	1.45059	up
c51071.graph_c0	3.26735e-05	-7.61765	down
c51553.graph_c0	0.00012995	-2.28923	down
c51687.graph_c0	2.48292e-07	2.67604	up
c51922.graph_c0	1.64194e-12	-5.53525	down
c51947.graph_c1	1.2874e-24	4.73095	up
c52081.graph_c0	3.33753e-12	-6.03046	down
c52161.graph_c0	1.99836e-11	1.9924	up
c52287.graph_c0	7.86745e-05	1.9082	up
c52370.graph_c0	6.12645e-33	3.05891	up
c52374.graph_c0	2.16716e-12	3.97738	up
c52518.graph_c0	2.36842e-32	-8.85978	down
c52566.graph_c0	9.6909e-12	-4.15578	down
c53824.graph_c1	3.84855e-15	4.02667	up
c54429.graph_c0	9.47217e-12	2.32425	up
c54657.graph_c0	2.14081e-09	1.94533	up
c55236.graph_c0	0.000140354	-2.71338	down
c55451.graph_c0	4.79687e-17	2.63497	up
c55613.graph_c0	1.17326e-07	1.72322	up
c55698.graph_c0	5.95516e-06	1.96927	up
c55757.graph_c0	2.67991e-18	6.03767	up
c55823.graph_c0	1.44313e-12	2.31427	up
c55869.graph_c0	1.69245e-07	2.22403	up
c55899.graph_c0	3.50722e-12	3.01321	up
c55912.graph_c0	3.89653e-23	3.73653	up
c55921.graph_c0	7.46047e-07	2.15812	up
c55944.graph_c0	1.00925e-17	5.03301	up
c55946.graph_c0	2.87046e-07	-3.01412	down
c55962.graph_c0	4.05245e-13	4.41412	up
c55974.graph_c0	0.00433391	1.40849	up
c55980.graph_c0	1.39835e-05	-2.83901	down
c56036.graph_c0	2.94591e-07	-4.27175	down
c56037.graph_c0	4.16363e-06	-2.60015	down
c56046.graph_c1	9.02771e-19	3.27045	up
c56099.graph_c0	9.88698e-25	3.03228	up
c56182.graph_c0	1.68724e-05	-4.86921	down
c56203.graph_c0	5.57621e-06	2.44349	up
c56226.graph_c0	9.3905e-06	-6.0943	down
c56287.graph_c0	5.13363e-07	4.6881	up
c56288.graph_c0	1.86701e-09	2.7793	up
c56298.graph_c0	0.000525754	1.68506	up
c56305.graph_c0	3.76743e-10	2.66754	up
c56378.graph_c0	6.98467e-06	1.6265	up
c56391.graph_c0	2.9741e-21	3.38564	up
c56434.graph_c0	6.21299e-17	3.62726	up
c56485.graph_c0	8.38043e-09	2.37591	up
c56524.graph_c0	2.12979e-11	2.98243	up
c56609.graph_c0	0.00825597	-1.49258	down
c56639.graph_c0	7.59978e-30	3.64506	up
c56678.graph_c0	1.64157e-09	2.62779	up
c56753.graph_c0	2.57858e-24	2.86363	up
c56757.graph_c0	9.80687e-10	-3.74509	down
c56788.graph_c0	3.18987e-35	-4.18094	down
c56837.graph_c0	6.47029e-25	3.52058	up
c56907.graph_c0	6.32574e-19	2.57202	up
c56938.graph_c0	1.35842e-20	3.18096	up
c56969.graph_c0	8.5294e-06	-4.96436	down
c56999.graph_c0	2.00128e-26	6.00003	up
c56999.graph_c1	2.11652e-19	5.27345	up
c57003.graph_c0	4.04049e-24	2.67647	up
c57038.graph_c0	3.41122e-17	4.40627	up
c57097.graph_c0	5.25546e-06	-5.53778	down
c57154.graph_c0	0.000588432	-2.49721	down
c57161.graph_c0	1.66734e-14	2.71044	up
c57191.graph_c0	1.82761e-15	2.64004	up
c57192.graph_c0	2.72534e-07	1.94739	up
c57207.graph_c0	2.37719e-19	3.89083	up
c57234.graph_c0	0.000160128	-1.5748	down
c57248.graph_c0	6.38006e-05	-7.3895	down
c57252.graph_c0	5.38532e-13	2.11467	up
c57254.graph_c0	2.99762e-28	3.12212	up
c57270.graph_c0	1.08518e-09	2.77394	up
c57300.graph_c0	1.67706e-23	3.28903	up
c57309.graph_c0	7.82358e-09	2.9939	up
c57312.graph_c0	8.62511e-07	-4.90314	down
c57323.graph_c0	3.13115e-07	1.71341	up
c57325.graph_c0	2.917e-07	-2.44769	down
c57325.graph_c1	5.32874e-05	-2.18495	down
c57332.graph_c0	6.0491e-05	1.35943	up
c57340.graph_c0	5.27578e-05	-1.56679	down
c57366.graph_c0	5.16196e-06	1.32692	up
c57395.graph_c0	4.11207e-06	-3.48428	down
c57409.graph_c0	1.13387e-19	3.8509	up
c57421.graph_c0	6.41032e-35	4.07026	up
c57429.graph_c0	3.60133e-29	2.59898	up
c57439.graph_c0	2.19548e-12	3.05267	up
c57467.graph_c0	0.00109729	-1.25999	down
c57475.graph_c0	7.87394e-08	1.70495	up
c57515.graph_c0	4.6483e-13	1.98723	up
c57532.graph_c0	7.55588e-31	2.68234	up
c57563.graph_c0	1.88443e-06	2.47378	up
c57570.graph_c0	0.00450407	-1.50172	down
c57607.graph_c0	3.14566e-09	4.32743	up
c57635.graph_c0	0.00132604	-2.03025	down
c57692.graph_c0	1.65842e-16	2.47068	up
c57701.graph_c0	4.43106e-09	2.85725	up
c57814.graph_c0	1.02652e-12	-5.16451	down
c57844.graph_c0	3.76879e-34	5.4985	up
c57848.graph_c0	6.23446e-07	-8.70197	down
c57851.graph_c0	1.56787e-09	-4.74036	down
c57924.graph_c0	4.84286e-06	2.02881	up
c57959.graph_c0	3.46101e-07	-5.15635	down
c57969.graph_c0	8.52783e-06	-2.33496	down
c57976.graph_c0	6.20073e-18	2.28349	up
c58002.graph_c0	4.49407e-05	1.76506	up
c58006.graph_c0	9.83334e-10	-5.57957	down
c58082.graph_c0	0.00994791	1.73663	up
c58208.graph_c0	1.98622e-05	1.63886	up
c58253.graph_c0	6.22975e-20	3.52349	up
c58297.graph_c0	9.72683e-07	-1.52738	down
c58562.graph_c0	9.40132e-05	-3.00156	down
c58633.graph_c0	8.20441e-07	-8.64368	down
c58739.graph_c0	1.70768e-09	2.40639	up
c58815.graph_c0	1.24383e-06	-2.38704	down
c58864.graph_c0	0.00103047	3.03874	up
c58891.graph_c0	5.06002e-12	2.30543	up
c58908.graph_c0	0.00112608	1.13246	up
c58957.graph_c0	0.000258387	-1.42175	down
c59027.graph_c1	4.3599e-10	2.26831	up
c59097.graph_c0	2.70428e-08	-4.53824	down
c59174.graph_c0	1.76199e-05	-7.77745	down
c59270.graph_c0	2.70435e-05	1.86497	up
c59333.graph_c0	4.623e-07	-8.82256	down
c59365.graph_c1	0.000197887	-2.68689	down
c59486.graph_c0	5.21028e-14	2.74906	up
c59537.graph_c0	5.8831e-31	3.72689	up
c59550.graph_c0	2.46458e-05	-2.72912	down
c59613.graph_c0	3.86867e-11	-4.22498	down
c59625.graph_c0	1.30385e-06	-8.53854	down
c59667.graph_c0	1.1908e-13	-11.6965	down
c59709.graph_c0	1.76586e-12	3.03017	up
c59736.graph_c1	2.35774e-24	3.59215	up
c59742.graph_c0	0.000646363	-1.791	down
c59743.graph_c0	3.43425e-10	-2.32331	down
c59774.graph_c0	6.94854e-11	-4.64591	down
c59777.graph_c0	0.000400665	5.87158	up
c59837.graph_c0	3.48496e-07	-5.43353	down
c59847.graph_c0	5.34811e-07	-8.73129	down
c59862.graph_c0	1.3765e-09	-10.0732	down
c59884.graph_c0	6.52109e-27	-6.31125	down
c59907.graph_c0	5.59962e-07	-1.45763	down
c59961.graph_c0	2.87974e-05	-7.62794	down
c60033.graph_c0	0.000284165	1.31578	up
c60047.graph_c0	1.76261e-08	5.93018	up
c60065.graph_c1	3.99932e-05	-2.06661	down
c60077.graph_c0	1.81159e-13	2.99967	up
c60089.graph_c0	2.74412e-25	4.33825	up
c60108.graph_c1	8.02178e-35	5.15113	up
c60172.graph_c0	1.25031e-06	1.88526	up
c60186.graph_c0	4.37297e-20	3.59691	up
c60200.graph_c0	3.83947e-05	-3.83969	down
c60266.graph_c0	0.00509842	-1.80116	down
c60290.graph_c0	3.11096e-05	-7.60239	down
c60347.graph_c0	1.29825e-14	4.56708	up
c60366.graph_c0	0.000292341	-1.05634	down
c60398.graph_c0	3.15603e-12	2.98462	up
c60400.graph_c0	6.10168e-19	-4.35261	down
c60412.graph_c0	2.99697e-12	4.29489	up
c60417.graph_c0	9.39492e-11	2.56049	up
c60544.graph_c0	3.57431e-11	-5.0905	down
c60562.graph_c0	0.00411952	-1.33893	down
c60574.graph_c0	1.43029e-07	2.4944	up
c60591.graph_c0	5.15432e-07	-5.6064	down
c60597.graph_c0	0.000123428	6.34373	up
c60633.graph_c0	4.80246e-21	3.05199	up
c60651.graph_c0	2.45214e-10	6.02789	up
c60651.graph_c1	5.19502e-14	5.29944	up
c60708.graph_c0	1.72639e-05	-4.07707	down
c60869.graph_c0	2.83347e-23	2.41804	up
c60877.graph_c0	7.20136e-07	4.77951	up
c60921.graph_c0	1.90801e-12	2.73088	up
c61028.graph_c0	5.02132e-17	2.32704	up
c61038.graph_c0	4.59989e-07	-4.83643	down
c61048.graph_c0	2.42357e-33	3.27131	up
c61054.graph_c0	7.63405e-09	3.04213	up
c61085.graph_c0	4.49865e-06	1.97626	up
c61101.graph_c0	4.31516e-10	-2.52342	down
c61243.graph_c0	3.7229e-05	2.28875	up
c61281.graph_c0	6.00196e-06	-8.13971	down
c61291.graph_c0	5.59798e-14	2.85471	up
c61322.graph_c0	4.92937e-07	6.20065	up
c61348.graph_c0	9.62524e-21	4.34281	up
c61361.graph_c0	1.50115e-05	-7.81032	down
c61385.graph_c0	2.86355e-07	-5.20654	down
c61386.graph_c0	0.00998213	-1.65359	down
c61411.graph_c0	0.00223695	-1.77336	down
c61472.graph_c0	7.83247e-09	-5.95711	down
c61476.graph_c0	1.29623e-05	1.58381	up
c61477.graph_c0	2.96562e-06	6.02291	up
c61486.graph_c0	3.08509e-12	-5.40023	down
c61489.graph_c0	1.27561e-12	-4.53222	down
c61541.graph_c1	2.09912e-11	6.97017	up
c61561.graph_c0	5.39969e-13	-11.5169	down
c61616.graph_c0	0.00557296	1.45771	up
c61627.graph_c0	2.27324e-08	1.58722	up
c61689.graph_c0	2.43528e-12	2.95984	up
c61698.graph_c0	1.92161e-17	3.53715	up
c61699.graph_c0	7.78553e-21	3.52858	up
c61721.graph_c0	2.10423e-09	2.00933	up
c61724.graph_c1	0.0044011	1.59622	up
c61749.graph_c0	6.18426e-27	4.03545	up
c61834.graph_c1	5.1282e-06	1.59302	up
c61850.graph_c0	1.31933e-05	2.85251	up
c61874.graph_c0	1.67534e-17	5.94197	up
c61877.graph_c0	1.2117e-17	3.73282	up
c61888.graph_c0	3.14932e-16	2.9462	up
c61933.graph_c0	4.8722e-06	1.81103	up
c61973.graph_c0	1.23185e-15	-3.19977	down
c62003.graph_c0	0.000363689	-1.749	down
c62003.graph_c1	1.16302e-06	-2.27949	down
c62019.graph_c0	1.71718e-10	3.25725	up
c62030.graph_c0	0.000311976	1.89239	up
c62044.graph_c0	2.36785e-08	-4.8421	down
c62058.graph_c0	5.2382e-08	-3.85945	down
c62075.graph_c0	2.55063e-13	6.29801	up
c62112.graph_c0	0.00156421	1.61012	up
c62128.graph_c0	4.49089e-14	3.07819	up
c62139.graph_c0	2.39733e-08	2.23709	up
c62140.graph_c0	2.87597e-06	-8.36092	down
c62165.graph_c0	1.57915e-09	-4.57043	down
c62188.graph_c0	2.1248e-05	1.65718	up
c62189.graph_c0	5.8857e-07	1.96465	up
c62191.graph_c0	3.42357e-07	-4.11194	down
c62261.graph_c0	6.55772e-12	2.0401	up
c62313.graph_c0	1.61523e-11	2.95948	up
c62327.graph_c0	5.5058e-07	1.34592	up
c62338.graph_c0	3.63806e-59	5.19299	up
c62345.graph_c0	1.67056e-35	3.31768	up
c62371.graph_c0	1.95071e-08	1.91063	up
c62404.graph_c0	0.000150459	1.66332	up
c62412.graph_c0	8.26709e-12	3.04494	up
c62421.graph_c1	2.72249e-05	-7.62774	down
c62446.graph_c0	1.63121e-07	-2.55147	down
c62465.graph_c0	0.000101496	-2.62869	down
c62489.graph_c0	9.21327e-05	-1.2043	down
c62497.graph_c0	3.02808e-07	-3.97922	down
c62511.graph_c0	2.44267e-07	-9.11529	down
c62517.graph_c0	5.78549e-11	2.3014	up
c62585.graph_c0	1.22763e-16	2.44235	up
c62655.graph_c1	1.49974e-11	-4.89961	down
c62697.graph_c0	1.36484e-09	3.54145	up
c62785.graph_c0	4.65318e-07	-8.73752	down
c62793.graph_c0	7.2384e-07	2.22952	up
c62802.graph_c0	3.89543e-11	2.5165	up
c62870.graph_c0	6.81495e-09	6.03338	up
c62888.graph_c0	0.000754365	1.69379	up
c62901.graph_c0	2.32279e-21	2.76435	up
c62905.graph_c1	1.80896e-12	2.502	up
c62929.graph_c0	8.74368e-06	5.78229	up
c62931.graph_c0	5.62826e-09	-9.98791	down
c62937.graph_c0	1.26873e-08	2.07039	up
c62953.graph_c0	1.70102e-32	3.10839	up
c62960.graph_c0	0.00217431	1.30537	up
c62965.graph_c0	0.002288	-2.90494	down
c62974.graph_c0	8.08687e-09	2.26292	up
c62975.graph_c0	1.14596e-06	2.66381	up
c62982.graph_c0	1.17186e-11	2.48104	up
c62996.graph_c0	1.5396e-20	3.20681	up
c63010.graph_c0	4.91029e-10	-3.22993	down
c63024.graph_c0	5.14454e-44	-5.07133	down
c63035.graph_c0	2.24279e-17	5.06819	up
c63049.graph_c0	1.0235e-05	-2.0501	down
c63100.graph_c0	7.73161e-13	3.66229	up
c63134.graph_c0	4.30041e-07	-2.39841	down
c63163.graph_c0	3.24964e-14	2.97784	up
c63190.graph_c0	1.03287e-17	9.79498	up
c63200.graph_c0	6.12645e-33	-2.8558	down
c63206.graph_c0	0.000635942	1.75284	up
c63240.graph_c1	2.77454e-11	-3.93807	down
c63245.graph_c0	4.82423e-12	2.16617	up
c63252.graph_c0	8.8074e-13	4.60501	up
c63268.graph_c0	0.000611841	-1.80831	down
c63290.graph_c0	2.84509e-08	-9.53692	down
c63295.graph_c0	1.61701e-05	-1.58508	down
c63328.graph_c1	0.000815598	-1.81228	down
c63339.graph_c0	1.37641e-40	3.20215	up
c63347.graph_c0	2.11731e-36	4.01519	up
c63372.graph_c0	9.62524e-21	3.60617	up
c63404.graph_c0	1.87356e-09	-4.67158	down
c63452.graph_c0	6.64117e-12	2.47912	up
c63454.graph_c1	6.78585e-07	-8.71371	down
c63507.graph_c0	3.57541e-24	4.20955	up
c63509.graph_c2	7.10392e-12	3.62361	up
c63518.graph_c1	1.53474e-15	3.17049	up
c63556.graph_c0	8.00693e-05	2.65175	up
c63565.graph_c0	3.07439e-28	3.00725	up
c63572.graph_c0	1.72708e-20	-8.66515	down
c63575.graph_c0	1.88648e-20	3.69821	up
c63581.graph_c0	1.73834e-05	-2.55565	down
c63602.graph_c0	7.94611e-05	2.16641	up
c63614.graph_c0	3.48764e-10	-2.15984	down
c63623.graph_c0	4.20122e-27	-3.23413	down
c63634.graph_c0	5.02205e-06	1.53809	up
c63673.graph_c0	4.83817e-12	-3.94128	down
c63711.graph_c0	3.27421e-16	-3.22741	down
c63725.graph_c0	0.0034915	1.17997	up
c63745.graph_c0	1.04944e-08	-9.63942	down
c63775.graph_c0	5.80647e-12	-4.07222	down
c63791.graph_c0	8.33778e-23	-5.55502	down
c63803.graph_c0	1.19428e-06	-3.23895	down
c63811.graph_c0	0.00133979	1.91715	up
c63816.graph_c0	1.36276e-18	3.03889	up
c63849.graph_c0	5.30444e-14	3.81433	up
c63857.graph_c0	0.000166514	2.73476	up
c63859.graph_c0	4.69999e-20	2.78921	up
c63863.graph_c0	0.000747206	-2.53355	down
c63864.graph_c1	2.2873e-05	-5.60715	down
c63881.graph_c0	1.15162e-06	1.86861	up
c63903.graph_c0	7.3034e-07	-3.85393	down
c63907.graph_c0	0.000385847	1.81584	up
c63972.graph_c0	3.04426e-05	2.20308	up
c64053.graph_c1	6.22554e-10	3.15939	up
c64119.graph_c0	0.00939068	1.01268	up
c64131.graph_c0	3.65918e-07	1.89292	up
c64179.graph_c0	6.42666e-10	3.19237	up
c64182.graph_c0	4.83903e-21	4.27914	up
c64200.graph_c0	9.60898e-30	3.4625	up
c64211.graph_c0	2.52731e-13	2.76964	up
c64212.graph_c0	0.00502666	1.24873	up
c64264.graph_c0	9.95541e-06	2.37281	up
c64298.graph_c0	1.81919e-14	2.39208	up
c64311.graph_c0	6.45317e-14	-7.35454	down
c64345.graph_c0	4.72294e-19	2.69879	up
c64359.graph_c0	8.09848e-08	2.44982	up
c64362.graph_c0	7.98502e-05	-3.49492	down
c64376.graph_c0	2.27366e-26	3.15896	up
c64395.graph_c0	0.0004172	1.72831	up
c64399.graph_c0	4.03192e-07	-3.66168	down
c64407.graph_c0	7.89247e-20	6.15025	up
c64410.graph_c3	0.000562423	1.71383	up
c64464.graph_c0	0.000171999	1.37381	up
c64543.graph_c0	1.97433e-11	-5.14087	down
c64551.graph_c0	2.0233e-06	-8.3557	down
c64593.graph_c0	5.15134e-06	1.89615	up
c64676.graph_c0	4.19026e-06	2.94036	up
c64684.graph_c0	5.23361e-11	1.95202	up
c64699.graph_c0	0.00142488	-2.53946	down
c64711.graph_c0	8.09326e-24	-3.69777	down
c64722.graph_c0	1.16004e-06	-2.67728	down
c64735.graph_c0	6.12358e-13	-3.48807	down
c64742.graph_c0	8.48824e-11	3.41694	up
c64763.graph_c0	0.000449545	1.19356	up
c64773.graph_c0	7.19162e-18	2.75883	up
c64777.graph_c0	1.10709e-09	1.68612	up
c64823.graph_c0	5.00392e-06	1.9514	up
c64827.graph_c0	3.70201e-10	-10.2714	down
c64844.graph_c0	7.43255e-09	6.85481	up
c64863.graph_c0	3.03772e-08	-2.87121	down
c64921.graph_c0	8.7223e-06	-2.39789	down
c64925.graph_c0	8.84987e-10	1.89869	up
c64947.graph_c0	2.52551e-05	-1.67587	down
c64977.graph_c0	3.93034e-07	2.24507	up
c64980.graph_c0	0.00014446	1.66034	up
c65003.graph_c0	3.54887e-07	-4.66113	down
c65006.graph_c1	1.41219e-13	3.25148	up
c65007.graph_c0	3.04643e-09	3.07022	up
c65009.graph_c0	1.39074e-17	3.59433	up
c65025.graph_c0	8.07951e-06	-2.71441	down
c65029.graph_c0	3.4686e-12	3.06325	up
c65036.graph_c0	2.19562e-05	1.44743	up
c65040.graph_c0	9.66655e-16	2.7599	up
c65056.graph_c0	0.00106558	1.04417	up
c65078.graph_c0	2.70623e-13	2.80569	up
c65107.graph_c0	3.82216e-09	-4.00234	down
c65110.graph_c0	3.7075e-05	3.53268	up
c65114.graph_c0	2.06252e-06	-4.17495	down
c65115.graph_c0	0.000455115	1.5539	up
c65117.graph_c0	9.66567e-42	-10.5457	down
c65145.graph_c0	2.69174e-09	3.00733	up
c65156.graph_c0	1.00671e-06	-8.62041	down
c65167.graph_c0	1.37886e-18	-4.75479	down
c65219.graph_c0	0.00281936	-1.7098	down
c65234.graph_c0	1.04431e-14	2.0413	up
c65314.graph_c0	1.17045e-23	3.12093	up
c65361.graph_c0	2.44819e-22	4.05946	up
c65376.graph_c0	2.11528e-13	2.65408	up
c65378.graph_c0	1.6621e-14	2.02828	up
c65386.graph_c0	1.87303e-25	7.9487	up
c65391.graph_c0	9.21632e-23	3.06889	up
c65392.graph_c0	3.45973e-27	-10.5724	down
c65403.graph_c0	2.69855e-06	-6.23001	down
c65436.graph_c0	1.02927e-13	-10.1329	down
c65450.graph_c0	2.62972e-12	3.93942	up
c65473.graph_c1	2.06833e-09	2.86773	up
c65505.graph_c1	7.09669e-10	2.4061	up
c65507.graph_c0	0.000243627	-2.59233	down
c65567.graph_c0	9.57708e-12	-4.8659	down
c65584.graph_c0	5.6906e-07	5.3461	up
c65595.graph_c0	2.43095e-08	-4.39082	down
c65615.graph_c0	2.463e-08	4.23621	up
c65638.graph_c0	2.94484e-35	4.1524	up
c65641.graph_c0	1.81159e-15	-2.74148	down
c65653.graph_c0	0.000562447	-1.28982	down
c65695.graph_c0	1.54256e-43	3.99165	up
c65735.graph_c0	2.40162e-09	2.45964	up
c65745.graph_c0	5.08203e-05	-2.43101	down
c65765.graph_c0	6.75511e-31	3.64568	up
c65792.graph_c0	0.00228096	1.35317	up
c65798.graph_c0	3.99661e-10	3.26437	up
c65808.graph_c0	2.74915e-13	6.3334	up
c65825.graph_c0	5.90298e-53	3.78079	up
c65827.graph_c0	1.44541e-06	-8.51608	down
c65869.graph_c0	5.40832e-08	2.06351	up
c65894.graph_c0	7.79087e-07	1.92275	up
c65917.graph_c0	1.98232e-10	2.49446	up
c65979.graph_c0	2.13902e-16	2.59538	up
c66018.graph_c0	7.57052e-06	-4.31813	down
c66019.graph_c0	6.5102e-16	2.64506	up
c66022.graph_c0	9.1139e-27	4.24648	up
c66036.graph_c0	3.95698e-07	-8.84001	down
c66055.graph_c0	1.24332e-06	-8.50888	down
c66058.graph_c0	1.55435e-10	3.1821	up
c66060.graph_c0	0.0084755	1.20791	up
c66108.graph_c0	4.11207e-06	1.34621	up
c66113.graph_c0	2.53181e-12	-4.11708	down
c66128.graph_c0	0.000526639	2.72473	up
c66131.graph_c0	1.91622e-06	-3.84377	down
c66183.graph_c0	2.11621e-11	3.56582	up
c66246.graph_c0	1.73374e-07	2.90963	up
c66271.graph_c0	4.98458e-11	2.97378	up
c66278.graph_c0	5.93419e-11	6.77315	up
c66293.graph_c0	3.34751e-10	3.60598	up
c66295.graph_c0	4.71908e-11	2.43622	up
c66335.graph_c0	0.00954726	-1.90457	down
c66351.graph_c0	6.40389e-16	3.43562	up
c66357.graph_c0	0.00439446	-2.47676	down
c66451.graph_c0	0.00327094	1.55479	up
c66457.graph_c0	1.26681e-06	-5.43877	down
c66523.graph_c0	4.35103e-05	2.37781	up
c66557.graph_c0	1.98232e-10	-5.41434	down
c66598.graph_c0	4.68707e-11	2.99336	up
c66606.graph_c0	3.8414e-13	2.76341	up
c66616.graph_c0	1.56341e-10	3.37802	up
c66624.graph_c0	8.85509e-12	-3.59734	down
c66649.graph_c0	3.82216e-09	-4.79076	down
c66672.graph_c1	8.11883e-09	-3.76018	down
c66678.graph_c0	0.000191265	2.22604	up
c66739.graph_c0	1.12581e-15	4.16715	up
c66768.graph_c0	1.29283e-05	1.88629	up
c66774.graph_c0	0.000539152	1.77273	up
c66816.graph_c0	6.8421e-11	1.87444	up
c66817.graph_c0	1.47082e-12	3.04446	up
c66843.graph_c0	0.00218175	1.44074	up
c66844.graph_c0	0.00798767	-1.45825	down
c66877.graph_c1	0.000779553	1.24233	up
c66889.graph_c0	1.39829e-07	-3.8419	down
c66971.graph_c0	2.70089e-17	3.97722	up
c66974.graph_c0	1.62111e-09	3.86705	up
c67011.graph_c0	5.17414e-06	1.37917	up
c67018.graph_c0	9.97551e-31	3.95939	up
c67034.graph_c0	0.00994739	1.23895	up
c67036.graph_c1	5.99095e-13	2.81672	up
c67063.graph_c0	9.90545e-08	2.67247	up
c67078.graph_c0	4.32475e-06	-5.90205	down
c67089.graph_c0	8.77618e-09	-4.07785	down
c67130.graph_c0	5.03723e-21	2.28943	up
c67154.graph_c0	1.38903e-15	6.4781	up
c67179.graph_c0	4.64066e-18	-5.10335	down
c67179.graph_c1	2.28305e-16	-5.61813	down
c67185.graph_c0	3.30032e-08	1.93233	up
c67207.graph_c0	1.21586e-17	-4.23276	down
c67223.graph_c0	8.30323e-11	-3.26882	down
c67265.graph_c0	1.72502e-07	-9.11713	down
c67268.graph_c0	2.73668e-11	3.68337	up
c67275.graph_c0	1.49129e-20	2.39259	up
c67283.graph_c0	3.16159e-07	2.46036	up
c67299.graph_c0	1.58457e-09	-10.1503	down
c67354.graph_c0	4.66821e-24	3.47864	up
c67365.graph_c0	6.20395e-09	1.69482	up
c67370.graph_c0	0.000659939	-1.96169	down
c67391.graph_c0	2.25322e-06	1.68362	up
c67393.graph_c1	0.000176486	-2.3341	down
c67441.graph_c0	2.63121e-13	3.1669	up
c67459.graph_c0	1.95685e-12	-9.41003	down
c67461.graph_c0	4.80587e-11	-10.9694	down
c67508.graph_c0	4.46816e-15	-2.83568	down
c67510.graph_c0	3.60565e-06	-8.2538	down
c67546.graph_c0	3.24188e-30	4.11142	up
c67560.graph_c0	3.29961e-05	-3.61185	down
c67579.graph_c0	6.11456e-36	4.46617	up
c67584.graph_c0	2.37659e-11	1.74937	up
c67627.graph_c0	3.36877e-19	4.37644	up
c67709.graph_c0	2.55076e-05	1.93206	up
c67771.graph_c0	2.09977e-07	2.5018	up
c67781.graph_c0	1.34495e-06	1.59751	up
c67781.graph_c1	5.09628e-13	2.19582	up
c67794.graph_c0	6.93183e-15	4.90302	up
c67827.graph_c0	3.33703e-10	3.09078	up
c67867.graph_c0	3.07346e-09	-4.72632	down
c67867.graph_c1	3.7378e-10	-6.55126	down
c67871.graph_c0	0.000281636	1.73082	up
c67872.graph_c0	1.42647e-07	-5.97134	down
c67874.graph_c0	7.48668e-05	-3.70023	down
c67874.graph_c1	1.12765e-07	-4.29094	down
c67874.graph_c2	2.26416e-06	-4.37752	down
c67876.graph_c0	0.000148832	1.50134	up
c67880.graph_c0	0.000119573	-1.78606	down
c67882.graph_c0	1.86565e-07	-5.26242	down
c67885.graph_c1	1.92512e-05	-1.97512	down
c67888.graph_c1	5.69427e-13	2.48433	up
c67892.graph_c0	0.00757013	-1.82632	down
c67896.graph_c0	3.29322e-08	-3.48152	down
c67899.graph_c1	3.95087e-11	2.25588	up
c67902.graph_c0	1.33335e-12	2.52947	up
c67906.graph_c0	6.025e-07	2.43235	up
c67910.graph_c0	3.72593e-09	-9.96887	down
c67912.graph_c0	1.96692e-24	3.52007	up
c67913.graph_c0	0.00112769	1.80942	up
c67914.graph_c0	0.000227071	1.91749	up
c67915.graph_c0	0.000119573	2.47913	up
c67918.graph_c0	4.29231e-29	5.62899	up
c67920.graph_c0	1.24373e-07	-4.70132	down
c67923.graph_c0	0.00495609	1.60757	up
c67924.graph_c0	2.29392e-22	-5.4354	down
c67925.graph_c0	3.61716e-16	3.18188	up
c67928.graph_c0	1.4129e-05	1.49113	up
c67932.graph_c0	2.25175e-06	2.53083	up
c67934.graph_c0	5.1104e-09	-3.91841	down
c67938.graph_c0	8.98167e-11	1.8488	up
c67950.graph_c0	8.58683e-24	-5.15719	down
c67953.graph_c0	7.45546e-05	-1.77748	down
c67954.graph_c0	2.53476e-07	-5.5299	down
c67957.graph_c0	0.000610425	1.3995	up
c67957.graph_c1	5.47205e-05	2.05086	up
c67959.graph_c0	4.82426e-12	2.44473	up
c67960.graph_c0	2.24266e-38	3.52021	up
c67963.graph_c0	1.79803e-09	-5.10825	down
c67964.graph_c1	6.93571e-27	-4.09069	down
c67968.graph_c0	5.31316e-05	-2.10262	down
c67971.graph_c0	5.00261e-06	2.2617	up
c67976.graph_c0	1.92946e-05	-2.74815	down
c67978.graph_c0	2.55831e-11	2.7784	up
c67981.graph_c0	1.97068e-10	-4.77175	down
c67982.graph_c0	4.55684e-07	-2.6945	down
c67984.graph_c0	0.00926199	2.12582	up
c67985.graph_c0	0.000492025	2.12685	up
c67985.graph_c1	0.000492849	1.47764	up
c67989.graph_c0	4.78898e-21	2.92701	up
c67990.graph_c0	1.48426e-07	-5.25262	down
c67993.graph_c0	1.01202e-15	2.36027	up
c67994.graph_c0	2.38969e-08	-2.74531	down
c67996.graph_c0	1.82171e-08	2.54535	up
c67997.graph_c0	7.63834e-05	-2.69782	down
c67999.graph_c0	2.16637e-05	1.61691	up
c68002.graph_c0	6.46153e-06	-3.62268	down
c68014.graph_c0	1.01352e-05	-7.91388	down
c68017.graph_c0	0.000898461	-2.23956	down
c68019.graph_c0	3.20362e-18	3.07833	up
c68020.graph_c0	1.03863e-05	1.86636	up
c68022.graph_c0	2.44539e-10	-10.4382	down
c68023.graph_c0	0.00366282	-2.49182	down
c68025.graph_c0	6.11243e-06	-3.47815	down
c68029.graph_c0	4.37985e-05	-2.06165	down
c68032.graph_c0	0.0021731	1.70774	up
c68038.graph_c0	1.67363e-07	-3.20135	down
c68044.graph_c0	1.10105e-07	-9.16782	down
c68048.graph_c0	9.94921e-16	4.30459	up
c68051.graph_c0	0.000513627	1.70246	up
c68052.graph_c0	8.91556e-26	-6.10951	down
c68053.graph_c0	3.2873e-07	-4.05696	down
c68054.graph_c0	1.52101e-24	3.43705	up
c68055.graph_c0	9.03884e-08	-4.17012	down
c68056.graph_c0	2.13082e-14	-3.43378	down
c68058.graph_c0	5.97863e-15	3.85341	up
c68060.graph_c0	0.000453346	1.27353	up
c68062.graph_c0	5.0312e-12	2.71001	up
c68067.graph_c0	5.21175e-06	1.90382	up
c68067.graph_c1	0.000112411	2.12596	up
c68070.graph_c0	1.14254e-12	2.37243	up
c68071.graph_c0	2.02652e-08	-4.27753	down
c68071.graph_c1	3.42466e-06	-3.83476	down
c68072.graph_c0	2.70309e-08	2.35581	up
c68074.graph_c0	2.2176e-10	-2.43515	down
c68075.graph_c0	2.10884e-15	-5.27314	down
c68087.graph_c1	7.98383e-05	1.97361	up
c68089.graph_c0	6.54495e-05	1.87483	up
c68090.graph_c1	1.86568e-06	-8.43763	down
c68091.graph_c0	7.42808e-08	2.48191	up
c68092.graph_c0	9.31703e-12	3.18269	up
c68093.graph_c0	5.28983e-08	-2.90266	down
c68102.graph_c0	1.29207e-13	1.82525	up
c68103.graph_c0	5.91588e-05	-7.37648	down
c68105.graph_c0	3.36456e-16	2.58659	up
c68106.graph_c0	9.26486e-07	-3.93269	down
c68110.graph_c0	1.23868e-10	-5.91953	down
c68112.graph_c0	5.88974e-05	-3.10317	down
c68115.graph_c1	5.37575e-11	2.04324	up
c68116.graph_c0	3.68357e-10	3.35062	up
c68118.graph_c0	8.6699e-18	3.38429	up
c68121.graph_c0	3.51055e-14	3.12005	up
c68122.graph_c0	0.00052619	-2.13149	down
c68126.graph_c0	5.98991e-38	5.70388	up
c68132.graph_c0	8.90261e-12	6.9444	up
c68135.graph_c0	0.000295825	1.61826	up
c68138.graph_c0	0.000348517	-1.56317	down
c68141.graph_c0	9.1319e-13	2.63421	up
c68144.graph_c0	0.000774551	1.03332	up
c68147.graph_c0	4.77741e-16	3.77597	up
c68150.graph_c0	1.31838e-16	2.37123	up
c68156.graph_c0	1.30065e-24	-5.466	down
c68159.graph_c0	1.16429e-07	-9.21449	down
c68162.graph_c0	1.50719e-06	-5.28456	down
c68167.graph_c0	4.29793e-08	-2.87037	down
c68172.graph_c0	4.36565e-05	1.99103	up
c68173.graph_c0	7.14995e-08	1.36859	up
c68174.graph_c0	1.85737e-09	-3.65795	down
c68177.graph_c0	0.000302116	-2.6536	down
c68180.graph_c0	7.17659e-19	2.1555	up
c68182.graph_c0	7.01693e-06	2.01819	up
c68183.graph_c0	4.37798e-06	2.06252	up
c68185.graph_c0	1.83525e-67	4.63337	up
c68186.graph_c0	6.08337e-08	2.48011	up
c68193.graph_c2	0.000403284	1.30127	up
c68197.graph_c0	4.40484e-06	-5.97319	down
c68205.graph_c0	1.82092e-06	-8.3553	down
c68209.graph_c0	0.000118252	4.49242	up
c68210.graph_c0	1.16483e-10	-3.32588	down
c68213.graph_c0	3.32039e-09	2.38991	up
c68215.graph_c0	3.92478e-06	1.32711	up
c68219.graph_c0	4.96e-12	3.61178	up
c68220.graph_c0	2.1212e-30	3.19968	up
c68229.graph_c0	1.3661e-06	2.37027	up
c68231.graph_c0	0.00344271	-2.15393	down
c68236.graph_c0	3.97188e-25	5.58577	up
c68237.graph_c0	2.55181e-22	3.48062	up
c68238.graph_c0	8.33542e-12	2.46278	up
c68239.graph_c0	2.41173e-08	1.65435	up
c68245.graph_c1	1.26457e-05	-7.86435	down
c68246.graph_c0	1.00528e-20	4.37621	up
c68250.graph_c0	3.25785e-13	4.49144	up
c68252.graph_c0	1.93097e-05	2.45181	up
c68254.graph_c0	3.0773e-08	-9.55228	down
c68255.graph_c0	4.00147e-06	3.96749	up
c68257.graph_c0	0.000570692	3.81354	up
c68258.graph_c1	8.54479e-09	-7.15733	down
c68259.graph_c0	5.99147e-09	5.51248	up
c68261.graph_c0	1.40543e-06	2.10184	up
c68265.graph_c0	0.00105311	-1.40481	down
c68266.graph_c0	4.93688e-11	2.19893	up
c68269.graph_c0	5.49211e-17	3.32836	up
c68271.graph_c1	2.53217e-14	2.04209	up
c68281.graph_c0	1.67391e-46	3.59494	up
c68283.graph_c0	0.000221953	1.09607	up
c68286.graph_c0	1.2332e-05	-2.09784	down
c68287.graph_c0	1.92187e-23	2.21794	up
c68296.graph_c0	0.00694365	1.05664	up
c68297.graph_c0	1.32759e-10	-5.65828	down
c68297.graph_c1	1.045e-09	-4.5203	down
c68298.graph_c0	7.72155e-15	2.6664	up
c68298.graph_c1	2.78281e-07	2.01292	up
c68299.graph_c0	1.46849e-06	-8.52116	down
c68308.graph_c0	1.34235e-07	2.38129	up
c68311.graph_c0	3.63242e-14	3.89658	up
c68314.graph_c0	6.76866e-07	2.6558	up
c68317.graph_c0	1.84042e-10	-6.36033	down
c68319.graph_c0	3.26484e-05	-3.2178	down
c68324.graph_c0	3.79614e-06	-8.20197	down
c68326.graph_c0	5.01404e-05	-7.43774	down
c68334.graph_c0	2.73257e-12	-7.25615	down
c68338.graph_c0	9.28002e-07	-6.5214	down
c68343.graph_c1	4.54388e-08	2.63703	up
c68345.graph_c0	2.86554e-08	5.47384	up
c68348.graph_c0	1.02645e-19	3.40428	up
c68349.graph_c0	2.99122e-05	1.23551	up
c68352.graph_c0	0.000563525	1.3867	up
c68355.graph_c0	4.94939e-32	8.29412	up
c68357.graph_c0	4.10239e-25	3.75052	up
c68358.graph_c0	6.114e-06	1.46403	up
c68359.graph_c0	3.11215e-09	3.01592	up
c68362.graph_c0	9.17259e-09	-5.67315	down
c68363.graph_c0	1.37333e-13	2.45988	up
c68368.graph_c0	6.84911e-07	-8.72698	down
c68369.graph_c0	0.00258184	-2.24066	down
c68370.graph_c0	1.98435e-09	-5.07467	down
c68372.graph_c0	1.32967e-05	2.98105	up
c68376.graph_c0	2.95596e-19	4.61868	up
c68377.graph_c0	1.68413e-06	1.5489	up
c68380.graph_c0	1.56932e-12	-11.3167	down
c68381.graph_c0	5.78215e-10	4.3453	up
c68383.graph_c0	0.00011773	-2.73736	down
c68385.graph_c0	3.60898e-33	3.81794	up
c68388.graph_c0	5.69413e-15	3.34169	up
c68389.graph_c0	0.00412795	-1.86282	down
c68390.graph_c0	1.21793e-06	-4.06899	down
c68394.graph_c0	1.52702e-07	1.61993	up
c68396.graph_c0	1.54848e-08	-3.92376	down
c68398.graph_c0	2.25227e-05	-1.84048	down
c68401.graph_c0	1.17789e-07	1.77019	up
c68403.graph_c0	1.92616e-18	-4.05512	down
c68404.graph_c0	5.7013e-09	-3.74755	down
c68412.graph_c0	1.09789e-05	1.46251	up
c68419.graph_c0	8.68813e-05	-2.85419	down
c68420.graph_c0	0.000164665	1.09173	up
c68423.graph_c0	5.59715e-31	4.22942	up
c68426.graph_c0	1.16694e-13	3.41171	up
c68427.graph_c0	0.000610837	-1.96515	down
c68429.graph_c0	5.77253e-06	-8.11792	down
c68430.graph_c0	2.83505e-07	-4.75768	down
c68434.graph_c0	1.1964e-08	2.08995	up
c68435.graph_c0	4.70812e-06	2.09376	up
c68438.graph_c0	1.14894e-05	-3.07834	down
c68443.graph_c0	3.29087e-07	-5.37661	down
c68445.graph_c0	7.25214e-31	4.00769	up
c68452.graph_c0	1.92592e-06	8.34871	up
c68453.graph_c0	3.67631e-09	-9.95972	down
c68454.graph_c0	2.31951e-14	-3.77273	down
c68456.graph_c1	0.00554588	-2.0856	down
c68459.graph_c0	0.00794046	1.64721	up
c68461.graph_c0	0.000161063	2.65606	up
c68462.graph_c0	2.15635e-05	2.46983	up
c68466.graph_c0	7.53177e-09	6.17222	up
c68467.graph_c0	6.06687e-08	-2.30551	down
c68469.graph_c0	0.00867647	-1.53894	down
c68471.graph_c0	3.12531e-08	-7.60803	down
c68474.graph_c0	0.00244121	-2.22625	down
c68474.graph_c1	0.00402761	-2.03874	down
c68477.graph_c0	0.00214687	-1.51099	down
c68479.graph_c0	1.73133e-07	-5.9318	down
c68480.graph_c0	7.54155e-05	1.77614	up
c68483.graph_c0	8.38902e-09	3.13888	up
c68486.graph_c0	1.37615e-09	-4.16639	down
c68487.graph_c0	8.31955e-05	1.07435	up
c68488.graph_c0	8.39594e-17	2.58205	up
c68488.graph_c1	9.82947e-26	2.77706	up
c68493.graph_c0	3.76489e-05	1.54967	up
c68494.graph_c0	0.00182318	-2.01994	down
c68496.graph_c0	4.12909e-09	-7.24689	down
c68501.graph_c0	3.21956e-12	-3.89338	down
c68503.graph_c0	2.92023e-16	2.77155	up
c68505.graph_c0	6.65896e-18	3.47105	up
c68507.graph_c0	8.94388e-16	2.42138	up
c68507.graph_c1	1.87043e-14	3.81698	up
c68508.graph_c0	1.57439e-05	-2.72364	down
c68512.graph_c0	5.79702e-08	6.55534	up
c68513.graph_c0	5.15644e-11	3.84459	up
c68520.graph_c0	0.000318481	5.8952	up
c68521.graph_c0	8.44322e-05	-2.3648	down
c68525.graph_c0	0.0001455	1.77741	up
c68528.graph_c0	5.21459e-09	-3.48177	down
c68529.graph_c0	4.31214e-22	-3.11424	down
c68530.graph_c0	2.57846e-18	3.63343	up
c68533.graph_c0	6.63571e-16	-4.45554	down
c68537.graph_c0	5.41157e-07	-8.8236	down
c68539.graph_c0	4.93958e-09	3.07601	up
c68540.graph_c0	7.31231e-08	-4.6044	down
c68542.graph_c0	2.47496e-13	-5.33064	down
c68545.graph_c0	0.000114845	1.56362	up
c68546.graph_c0	0.00022825	1.28994	up
c68547.graph_c1	2.71284e-11	4.98951	up
c68553.graph_c0	1.94194e-22	-5.87433	down
c68557.graph_c0	2.89607e-07	-3.10834	down
c68560.graph_c0	3.70449e-37	4.2423	up
c68562.graph_c0	6.11874e-17	3.81181	up
c68565.graph_c0	4.22718e-07	-3.02671	down
c68571.graph_c1	7.31492e-07	-3.40462	down
c68578.graph_c1	1.75232e-06	2.67642	up
c68580.graph_c0	1.09682e-11	5.63282	up
c68583.graph_c0	2.32868e-15	2.60539	up
c68583.graph_c1	5.21028e-14	2.17498	up
c68584.graph_c0	4.9083e-11	2.07598	up
c68591.graph_c0	3.61156e-13	3.88783	up
c68592.graph_c0	1.05947e-07	-3.26842	down
c68593.graph_c0	9.25244e-05	2.67325	up
c68595.graph_c0	1.46258e-07	1.27119	up
c68597.graph_c0	1.79978e-05	-1.91937	down
c68599.graph_c0	7.82708e-28	4.06183	up
c68603.graph_c0	6.00311e-08	2.92725	up
c68609.graph_c0	2.03965e-10	-10.5334	down
c68610.graph_c0	7.21169e-34	5.91089	up
c68612.graph_c0	4.27542e-06	2.40883	up
c68613.graph_c0	2.34717e-12	3.2805	up
c68615.graph_c0	8.20094e-06	1.83628	up
c68616.graph_c0	2.69944e-06	-8.3883	down
c68618.graph_c0	0.0025706	1.10026	up
c68620.graph_c0	6.66455e-18	2.48179	up
c68623.graph_c0	3.72155e-05	-3.56384	down
c68627.graph_c0	4.58047e-05	1.48758	up
c68627.graph_c1	4.55915e-06	1.31782	up
c68628.graph_c0	1.67838e-05	2.1905	up
c68641.graph_c0	2.60542e-06	-3.70685	down
c68642.graph_c0	1.86154e-07	2.05172	up
c68647.graph_c0	7.6973e-16	-4.80827	down
c68649.graph_c0	8.79417e-07	2.49708	up
c68651.graph_c1	5.45381e-09	2.37546	up
c68656.graph_c0	5.91793e-24	3.57019	up
c68657.graph_c0	4.24234e-07	3.08161	up
c68662.graph_c0	1.55883e-06	-8.48189	down
c68665.graph_c0	3.40827e-10	10.1976	up
c68666.graph_c0	3.31008e-09	-3.52098	down
c68668.graph_c0	2.98231e-06	1.19229	up
c68670.graph_c0	0.004892	1.47352	up
c68674.graph_c0	1.54531e-10	2.45184	up
c68675.graph_c0	4.49815e-13	3.56575	up
c68676.graph_c0	2.38899e-10	6.61151	up
c68677.graph_c0	5.05675e-11	3.28072	up
c68679.graph_c0	1.3307e-12	2.29787	up
c68681.graph_c0	5.4658e-13	2.16746	up
c68682.graph_c0	1.08793e-06	1.60707	up
c68687.graph_c0	0.00163197	2.34436	up
c68687.graph_c1	5.29843e-13	3.01078	up
c68689.graph_c0	1.94943e-09	2.06354	up
c68692.graph_c0	4.44875e-10	-5.47869	down
c68693.graph_c0	1.10242e-06	-2.70602	down
c68694.graph_c0	2.28772e-05	-7.70148	down
c68695.graph_c0	1.05668e-07	-5.62281	down
c68709.graph_c0	2.28836e-27	3.27506	up
c68711.graph_c0	5.94374e-17	3.52017	up
c68712.graph_c0	6.71989e-06	8.03382	up
c68714.graph_c0	0.000116126	-2.28991	down
c68715.graph_c0	1.47125e-51	4.50524	up
c68717.graph_c0	0.0022041	1.01728	up
c68719.graph_c0	2.06449e-07	-6.81507	down
c68726.graph_c1	2.7802e-07	1.4788	up
c68727.graph_c0	5.8377e-14	-9.54993	down
c68732.graph_c0	0.00125441	-2.62811	down
c68736.graph_c0	1.26001e-14	2.80678	up
c68737.graph_c0	7.31231e-08	-9.40509	down
c68737.graph_c1	2.32217e-09	-10.1587	down
c68738.graph_c0	1.89398e-10	-6.64129	down
c68739.graph_c0	0.00850287	1.06105	up
c68742.graph_c0	4.13186e-07	1.80382	up
c68746.graph_c0	3.27211e-11	4.0483	up
c68747.graph_c0	3.22777e-10	-10.5796	down
c68750.graph_c0	0.00116426	-2.31116	down
c68753.graph_c0	3.07627e-11	2.07544	up
c68755.graph_c0	5.86013e-08	1.88946	up
c68756.graph_c0	4.76538e-18	3.11724	up
c68757.graph_c0	7.74645e-05	1.29973	up
c68757.graph_c1	1.70455e-11	2.34247	up
c68760.graph_c1	1.05739e-06	8.50482	up
c68761.graph_c0	3.32768e-12	3.77668	up
c68762.graph_c0	2.92392e-13	5.53409	up
c68764.graph_c0	4.56764e-20	3.38058	up
c68766.graph_c0	3.11306e-12	-11.3357	down
c68771.graph_c0	6.32549e-12	-3.19339	down
c68779.graph_c0	9.70657e-09	3.05924	up
c68780.graph_c0	2.20407e-06	-4.48394	down
c68782.graph_c0	4.3794e-05	-7.47815	down
c68784.graph_c0	1.86413e-40	4.36012	up
c68785.graph_c0	4.75451e-08	-4.84763	down
c68788.graph_c0	0.00262389	-1.22348	down
c68789.graph_c0	0.000256656	1.47679	up
c68790.graph_c0	0.000387329	1.57721	up
c68793.graph_c0	1.11365e-05	1.76615	up
c68796.graph_c0	8.2175e-35	3.41357	up
c68802.graph_c0	6.91758e-10	1.9855	up
c68807.graph_c0	0.000680999	-2.82271	down
c68808.graph_c0	1.22739e-13	2.62231	up
c68810.graph_c0	8.3786e-07	-4.55578	down
c68812.graph_c1	2.29392e-08	2.30821	up
c68813.graph_c0	0.000380073	-3.55805	down
c68814.graph_c0	8.17446e-09	1.56063	up
c68814.graph_c1	5.03664e-14	2.34403	up
c68815.graph_c0	3.44632e-15	3.36646	up
c68817.graph_c0	1.12677e-20	-3.76782	down
c68818.graph_c0	0.00023508	2.00323	up
c68819.graph_c0	4.54465e-05	1.95592	up
c68820.graph_c0	2.55129e-07	2.04547	up
c68821.graph_c0	2.55587e-10	-3.20886	down
c68821.graph_c1	8.32512e-10	-2.87389	down
c68822.graph_c0	2.95429e-08	-2.63357	down
c68824.graph_c0	0.000820146	-2.24308	down
c68827.graph_c0	2.59137e-11	-7.55487	down
c68831.graph_c0	2.6812e-06	1.94731	up
c68833.graph_c0	1.55118e-06	2.66921	up
c68834.graph_c0	0.000374715	2.2248	up
c68835.graph_c0	9.58826e-18	3.89844	up
c68839.graph_c0	1.49906e-11	2.17174	up
c68841.graph_c0	2.77384e-07	-3.75843	down
c68842.graph_c0	3.67287e-11	1.7284	up
c68843.graph_c0	5.28324e-05	1.42493	up
c68844.graph_c0	8.22801e-05	2.23433	up
c68848.graph_c0	8.129e-41	5.72995	up
c68850.graph_c0	3.68951e-12	-8.84532	down
c68852.graph_c0	5.60455e-05	-2.17163	down
c68853.graph_c0	0.000185211	1.64883	up
c68854.graph_c0	4.93816e-05	1.59974	up
c68856.graph_c0	0.0001001	-7.22995	down
c68860.graph_c0	3.82535e-14	-6.49263	down
c68869.graph_c0	6.97448e-08	-3.95783	down
c68873.graph_c0	6.14142e-22	3.74225	up
c68877.graph_c0	5.67654e-21	3.13852	up
c68879.graph_c0	1.41134e-11	2.05202	up
c68882.graph_c0	0.00163667	-1.26935	down
c68883.graph_c0	1.40361e-17	3.77233	up
c68887.graph_c1	1.44753e-08	-3.26843	down
c68888.graph_c0	3.62474e-07	1.95847	up
c68889.graph_c0	9.46599e-14	-2.76917	down
c68891.graph_c0	7.22873e-07	1.98474	up
c68904.graph_c0	1.30533e-08	-9.62255	down
c68905.graph_c0	4.14148e-06	-3.16103	down
c68906.graph_c0	1.0723e-05	3.45301	up
c68909.graph_c0	2.96226e-08	-6.12582	down
c68911.graph_c0	8.40677e-08	-9.47444	down
c68912.graph_c0	2.67842e-10	-5.70902	down
c68913.graph_c0	2.52984e-12	2.18312	up
c68914.graph_c0	5.35493e-08	2.61137	up
c68918.graph_c1	1.7152e-14	3.33286	up
c68919.graph_c0	0.000215961	-2.14501	down
c68925.graph_c0	6.07955e-15	-3.3187	down
c68928.graph_c0	5.00947e-06	-2.68887	down
c68933.graph_c0	2.07689e-13	6.47083	up
c68935.graph_c0	0.000545807	-1.40485	down
c68937.graph_c0	5.90983e-05	1.97595	up
c68938.graph_c0	3.41337e-24	4.23224	up
c68939.graph_c0	6.24982e-13	2.56832	up
c68941.graph_c0	3.66803e-29	-7.30812	down
c68942.graph_c0	2.20233e-08	-3.19176	down
c68943.graph_c1	8.50439e-16	-12.5575	down
c68946.graph_c0	0.00110247	2.08756	up
c68947.graph_c0	1.95674e-09	5.50536	up
c68949.graph_c0	0.00425621	1.27199	up
c68950.graph_c0	3.04725e-06	8.23418	up
c68952.graph_c0	8.8074e-13	-5.98475	down
c68956.graph_c0	1.40461e-10	4.63486	up
c68959.graph_c0	3.37569e-06	-3.78246	down
c68962.graph_c0	8.60336e-23	-14.5574	down
c68968.graph_c0	1.15343e-15	4.50401	up
c68971.graph_c0	2.35346e-11	-6.25635	down
c68973.graph_c0	1.97033e-06	2.16302	up
c68974.graph_c0	1.09041e-17	2.82005	up
c68974.graph_c1	0.00606909	1.58199	up
c68974.graph_c2	3.24593e-27	3.07223	up
c68976.graph_c0	9.4218e-06	1.96166	up
c68983.graph_c0	7.77076e-07	4.27022	up
c68986.graph_c0	4.52652e-09	3.0663	up
c68987.graph_c1	9.24762e-17	4.88026	up
c68996.graph_c0	2.11826e-07	5.08429	up
c68998.graph_c0	5.87493e-10	-10.4196	down
c68999.graph_c0	5.06458e-08	-5.82277	down
c69000.graph_c0	6.1028e-07	2.31437	up
c69001.graph_c0	1.04302e-50	4.1041	up
c69004.graph_c0	2.46402e-08	-6.84108	down
c69006.graph_c0	0.000526585	-1.84221	down
c69010.graph_c1	9.35258e-07	8.53239	up
c69012.graph_c0	0.00035389	-1.61252	down
c69016.graph_c0	0.00869892	1.41529	up
c69017.graph_c0	1.53521e-32	4.68419	up
c69021.graph_c0	4.21987e-06	2.19981	up
c69026.graph_c0	4.41389e-12	2.78833	up
c69028.graph_c0	3.13306e-07	2.28037	up
c69029.graph_c0	4.07585e-07	2.18532	up
c69030.graph_c0	4.65048e-10	1.97363	up
c69031.graph_c0	2.21234e-05	-2.60591	down
c69037.graph_c0	4.10359e-07	-3.31503	down
c69042.graph_c0	5.40796e-11	2.16278	up
c69043.graph_c0	8.31674e-16	2.89105	up
c69048.graph_c0	1.64089e-27	2.72199	up
c69049.graph_c0	0.00232484	-1.86488	down
c69051.graph_c0	5.55168e-06	1.21298	up
c69052.graph_c0	4.063e-08	3.09234	up
c69062.graph_c0	4.55949e-07	2.20117	up
c69065.graph_c0	3.30628e-05	-7.61561	down
c69069.graph_c0	1.81578e-21	3.74518	up
c69075.graph_c0	0.00478732	1.3679	up
c69076.graph_c0	2.61939e-05	7.63879	up
c69078.graph_c0	1.1396e-11	-5.03224	down
c69084.graph_c0	4.09565e-11	3.1534	up
c69086.graph_c0	1.25109e-08	2.39046	up
c69089.graph_c0	0.00912158	-1.96403	down
c69090.graph_c0	5.55017e-06	2.1694	up
c69090.graph_c1	0.000541408	1.70275	up
c69091.graph_c0	4.52135e-10	-10.3015	down
c69097.graph_c0	1.09424e-14	3.6235	up
c69100.graph_c0	3.6058e-18	-4.36048	down
c69104.graph_c0	2.22864e-08	-3.86863	down
c69109.graph_c0	4.28707e-24	-4.10691	down
c69110.graph_c0	0.00256158	1.4953	up
c69114.graph_c0	2.68442e-08	-6.93866	down
c69117.graph_c0	0.000335613	-3.03297	down
c69118.graph_c0	4.63198e-08	-5.9142	down
c69124.graph_c0	0.000715674	-1.75253	down
c69126.graph_c1	5.71958e-08	1.58515	up
c69129.graph_c0	1.38918e-05	-1.96089	down
c69131.graph_c0	0.00260643	-1.69309	down
c69132.graph_c0	1.10119e-07	-3.36716	down
c69135.graph_c0	5.62808e-08	1.67479	up
c69139.graph_c0	0.000254779	-2.7516	down
c69142.graph_c0	3.41846e-07	2.49348	up
c69148.graph_c0	9.28856e-07	-3.16476	down
c69154.graph_c0	6.39397e-11	3.5664	up
c69155.graph_c0	2.02431e-17	4.49847	up
c69160.graph_c0	1.33601e-09	3.1053	up
c69163.graph_c0	2.29537e-20	5.81531	up
c69163.graph_c1	1.12222e-07	4.42603	up
c69166.graph_c0	3.63078e-15	3.79452	up
c69168.graph_c0	1.42086e-11	-8.52368	down
c69170.graph_c0	7.62442e-27	4.44279	up
c69174.graph_c0	1.89046e-25	3.66692	up
c69175.graph_c0	4.17602e-16	2.96338	up
c69177.graph_c0	2.76251e-07	5.52138	up
c69182.graph_c0	3.32967e-08	-2.46032	down
c69189.graph_c0	1.96909e-08	-4.51411	down
c69194.graph_c0	8.16186e-40	3.48154	up
c69196.graph_c0	1.04539e-10	2.39698	up
c69198.graph_c0	4.55915e-06	-2.65712	down
c69201.graph_c0	2.41319e-20	3.74438	up
c69204.graph_c0	0.000510842	-1.06074	down
c69207.graph_c0	3.48625e-05	-2.87923	down
c69212.graph_c0	3.38681e-17	-6.05208	down
c69218.graph_c0	7.94719e-06	-7.98175	down
c69220.graph_c0	0.00860978	1.07734	up
c69221.graph_c0	2.43156e-06	-4.01727	down
c69223.graph_c1	1.95632e-07	-2.7728	down
c69224.graph_c0	3.96549e-08	-6.78439	down
c69228.graph_c0	4.42685e-13	-4.87849	down
c69229.graph_c0	4.82237e-17	-4.82578	down
c69230.graph_c0	6.97939e-21	-4.51479	down
c69231.graph_c0	3.70449e-37	3.52635	up
c69232.graph_c0	3.81749e-06	1.22078	up
c69233.graph_c0	8.97716e-07	-2.22481	down
c69241.graph_c0	1.24005e-14	-12.3435	down
c69243.graph_c0	2.43786e-06	-4.96931	down
c69245.graph_c0	1.37846e-08	-9.6732	down
c69247.graph_c0	3.88873e-07	1.5151	up
c69251.graph_c0	5.9004e-22	-2.79053	down
c69255.graph_c0	1.69687e-12	3.67319	up
c69258.graph_c0	1.35126e-26	5.74672	up
c69260.graph_c0	1.40684e-05	-7.84375	down
c69262.graph_c1	2.11379e-09	-7.78354	down
c69264.graph_c0	6.51986e-06	-8.02881	down
c69267.graph_c0	1.53564e-13	-2.81107	down
c69270.graph_c0	6.26087e-05	-1.69438	down
c69271.graph_c0	1.29689e-07	-5.33672	down
c69272.graph_c0	1.09201e-09	-10.2477	down
c69274.graph_c1	1.8994e-06	-1.68583	down
c69276.graph_c0	2.60061e-22	4.83655	up
c69277.graph_c0	4.73409e-07	-6.43477	down
c69278.graph_c0	8.94116e-20	3.85351	up
c69279.graph_c0	2.27033e-13	3.38884	up
c69279.graph_c1	1.37654e-10	3.08214	up
c69281.graph_c0	0.000211519	-1.8019	down
c69281.graph_c1	8.34476e-05	-2.9564	down
c69284.graph_c0	6.02736e-17	2.61201	up
c69285.graph_c0	1.56072e-10	2.40937	up
c69287.graph_c0	7.78395e-07	-5.17551	down
c69289.graph_c1	1.41862e-11	-3.69388	down
c69297.graph_c1	1.20903e-07	1.98727	up
c69303.graph_c0	1.26265e-14	7.64057	up
c69305.graph_c0	1.11045e-08	-9.63559	down
c69306.graph_c0	2.07535e-12	8.32504	up
c69308.graph_c0	4.70261e-27	5.92161	up
c69311.graph_c0	7.47734e-15	2.47238	up
c69313.graph_c1	2.42778e-07	1.34055	up
c69399.graph_c0	3.91321e-06	-8.24411	down
c69443.graph_c0	0.00487393	-1.88213	down
c69544.graph_c0	9.90436e-05	1.14637	up
c69561.graph_c0	5.89948e-08	-2.92741	down
c69649.graph_c0	1.2041e-09	6.30403	up
c69655.graph_c0	4.75377e-10	-3.23827	down
c69711.graph_c0	0.00609055	-1.63031	down
c69905.graph_c0	2.80215e-16	8.03505	up
c69968.graph_c0	2.15747e-19	3.27347	up
c69981.graph_c1	3.35782e-38	3.17812	up
c69991.graph_c0	4.47993e-22	2.96083	up
c70061.graph_c0	1.32014e-07	1.414	up
c70071.graph_c0	1.81929e-05	2.34761	up
c70083.graph_c0	1.89395e-06	4.71019	up
c70145.graph_c0	0.000406947	1.2045	up
c70201.graph_c0	9.75378e-05	1.9655	up
c70245.graph_c0	0.000299692	1.48112	up
c70247.graph_c0	1.68276e-06	3.75339	up
c70279.graph_c0	4.02973e-06	-8.28782	down
c70446.graph_c0	0.0095679	-1.02638	down
c70460.graph_c0	5.39421e-07	-3.01847	down
c70662.graph_c0	6.49594e-07	-3.03119	down
c71152.graph_c0	8.14512e-16	-4.31624	down
c71299.graph_c0	4.22231e-13	4.20934	up
c71427.graph_c0	5.04638e-05	-7.49243	down
c71522.graph_c0	1.31951e-12	-4.30938	down
c71543.graph_c0	1.59497e-06	-2.61824	down
c71606.graph_c1	2.9174e-07	-8.99568	down
c71876.graph_c1	8.5883e-11	2.92512	up
c71879.graph_c0	0.00014632	-3.57569	down
c72077.graph_c0	5.80929e-05	2.21513	up
c72079.graph_c0	1.22383e-06	-8.70031	down
c72143.graph_c0	0.000823669	1.51064	up
c72184.graph_c0	7.79488e-05	-3.17926	down
c72221.graph_c0	1.65532e-08	1.53887	up
c72239.graph_c0	0.000107417	2.76716	up
c72251.graph_c0	8.35555e-08	3.85724	up
c72267.graph_c0	3.45367e-06	-4.78423	down
c72285.graph_c0	4.49568e-05	-7.47375	down
c72289.graph_c0	4.66105e-14	3.16483	up
c72293.graph_c0	1.45239e-05	-4.22521	down
c72354.graph_c0	3.17914e-10	-5.18588	down
c72367.graph_c0	1.24383e-06	-5.25531	down
c72408.graph_c0	5.3659e-06	-4.14062	down
c72430.graph_c0	6.50318e-07	1.47345	up
c72436.graph_c0	4.01733e-05	-7.49606	down
c72450.graph_c0	4.64553e-07	-4.78553	down
c72457.graph_c0	0.00625967	1.01701	up
c72492.graph_c0	2.40767e-06	-5.1166	down
c72554.graph_c0	1.05467e-05	-4.20213	down
c72600.graph_c0	1.91745e-06	-3.59853	down
c72639.graph_c0	0.000158395	1.54367	up
c72659.graph_c0	4.11105e-06	-6.09793	down
c72723.graph_c0	2.19866e-07	-1.98636	down
c72729.graph_c0	5.17605e-06	-3.97679	down
c72759.graph_c0	2.48293e-05	-7.65594	down
c72766.graph_c0	3.04669e-05	-2.32785	down
c72831.graph_c0	4.57851e-05	-7.47172	down
c72847.graph_c0	3.07659e-05	-4.80602	down
c72879.graph_c1	8.34372e-05	-2.60432	down
c72884.graph_c0	0.00494308	-2.06224	down
c72887.graph_c0	2.93764e-10	-5.23873	down
c72894.graph_c0	6.7983e-13	4.91778	up
c72894.graph_c1	2.49774e-19	5.29141	up
c72899.graph_c0	0.000259331	-3.73822	down
c72899.graph_c1	8.09102e-06	-3.61645	down
c72906.graph_c0	6.37777e-10	2.6261	up
c72908.graph_c0	0.000233854	1.79072	up
c72926.graph_c0	3.71359e-07	1.67141	up
c72929.graph_c0	1.18753e-06	1.97643	up
c72946.graph_c0	6.99021e-07	2.37922	up
c72946.graph_c1	0.00432601	1.58998	up
c72955.graph_c0	1.84154e-07	-3.21621	down
c72961.graph_c0	5.73021e-05	-2.91875	down
c72972.graph_c0	5.69533e-06	1.96212	up
c72975.graph_c0	1.1023e-12	2.89917	up
c72986.graph_c0	0.00390717	1.13628	up
c72988.graph_c0	0.000137755	1.5517	up
c72993.graph_c0	1.72932e-18	-8.8162	down
c72994.graph_c0	6.17763e-35	7.24623	up
c73002.graph_c0	2.11192e-05	1.20023	up
c73003.graph_c0	0.000207493	1.90575	up
c73009.graph_c0	0.000355274	1.11488	up
c73012.graph_c0	3.34045e-06	-4.19534	down
c73014.graph_c0	4.36104e-11	6.45832	up
c73015.graph_c0	1.91838e-15	2.98524	up
c73016.graph_c0	3.41784e-11	3.23629	up
c73017.graph_c0	1.67766e-09	-9.91821	down
c73020.graph_c0	0.00764118	-1.11235	down
c73023.graph_c0	9.03034e-13	2.99963	up
c73031.graph_c0	0.0002429	2.26859	up
c73032.graph_c0	9.54494e-07	-2.56157	down
c73033.graph_c0	1.87602e-39	5.41673	up
c73047.graph_c0	2.08324e-05	-2.82754	down
c73051.graph_c0	1.00836e-06	2.25413	up
c73069.graph_c0	0.00111017	5.61198	up
c73073.graph_c0	0.00027065	-1.47332	down
c73074.graph_c0	3.18771e-07	-3.90603	down
c73079.graph_c0	0.000493377	1.6317	up
c73080.graph_c0	1.57496e-06	-4.20791	down
c73088.graph_c0	2.5043e-05	-1.53572	down
c73091.graph_c0	3.28023e-10	6.47999	up
c73093.graph_c0	3.14608e-08	6.88506	up
c73096.graph_c0	0.00164298	-1.79002	down
c73101.graph_c0	0.00264079	-1.91265	down
c73109.graph_c0	2.93403e-08	-9.59742	down
c73142.graph_c0	4.23284e-54	5.39172	up
c73147.graph_c0	5.75827e-05	-3.52482	down
c73163.graph_c0	3.7301e-39	5.2732	up
c73164.graph_c0	8.50925e-06	-8.04808	down
c73168.graph_c0	4.1625e-18	-3.17118	down
c73171.graph_c0	0.000778521	1.57898	up
c73172.graph_c0	1.12432e-08	-2.09135	down
c73173.graph_c1	0.000583743	1.01152	up
c73179.graph_c0	1.15551e-28	4.54464	up
c73180.graph_c2	0.00285559	1.83049	up
c73180.graph_c3	2.45434e-11	2.76329	up
c73187.graph_c0	3.4206e-17	3.28528	up
c73189.graph_c0	2.58099e-47	3.45693	up
c73202.graph_c0	8.32474e-10	2.59252	up
c73206.graph_c0	1.71711e-31	-9.62823	down
c73214.graph_c0	4.63474e-07	2.5489	up
c73216.graph_c0	1.06983e-11	-11.1841	down
c73218.graph_c0	9.97274e-06	2.21068	up
c73219.graph_c2	1.26622e-19	2.23175	up
c73229.graph_c0	5.05728e-08	-6.75419	down
c73233.graph_c0	0.000664914	1.66354	up
c73237.graph_c0	5.80831e-23	-6.96374	down
c73240.graph_c0	2.00394e-08	-3.54643	down
c73246.graph_c0	3.60215e-16	-4.58822	down
c73248.graph_c0	0.00144367	-1.38223	down
c73251.graph_c0	0.000128021	1.57386	up
c73258.graph_c0	1.24582e-15	-9.18992	down
c73260.graph_c0	8.25289e-12	-5.10433	down
c73261.graph_c0	4.06786e-19	3.18394	up
c73267.graph_c0	2.91053e-29	4.58923	up
c73270.graph_c0	0.00109867	1.0797	up
c73278.graph_c0	1.83667e-07	2.02114	up
c73280.graph_c0	2.34058e-15	2.23101	up
c73282.graph_c0	3.92985e-05	-7.55066	down
c73285.graph_c0	0.00777115	1.08821	up
c73287.graph_c0	8.24509e-09	1.87895	up
c73289.graph_c0	3.65181e-05	2.59636	up
c73291.graph_c0	5.69174e-11	6.56973	up
c73291.graph_c1	6.57441e-17	6.33249	up
c73292.graph_c0	4.64788e-46	3.7398	up
c73297.graph_c0	0.00147381	-1.9676	down
c73307.graph_c0	0.00771162	1.40462	up
c73313.graph_c0	0.00356204	1.56011	up
c73322.graph_c0	0.00197757	-1.35935	down
c73324.graph_c0	5.99142e-05	-7.37411	down
c73327.graph_c0	0.000310807	2.22541	up
c73337.graph_c0	0.000359093	1.54214	up
c73347.graph_c0	1.25329e-08	-9.60124	down
c73348.graph_c0	0.00285466	-1.54481	down
c73356.graph_c0	0.00566374	1.29483	up
c73358.graph_c0	4.19504e-24	2.60128	up
c73364.graph_c0	1.6232e-16	5.21065	up
c73367.graph_c0	1.89341e-11	2.49902	up
c73370.graph_c0	2.54495e-08	-9.45803	down
c73372.graph_c0	5.5416e-12	2.22649	up
c73394.graph_c0	4.91077e-05	-3.57927	down
c73401.graph_c0	8.8275e-15	2.72359	up
c73401.graph_c1	2.2911e-16	3.09738	up
c73409.graph_c0	3.29314e-07	3.96129	up
c73410.graph_c1	2.48537e-20	-9.82522	down
c73417.graph_c0	0.00114432	1.2419	up
c73426.graph_c0	9.47213e-13	2.77558	up
c73430.graph_c0	5.59574e-05	1.76368	up
c73445.graph_c0	8.6119e-72	4.16401	up
c73448.graph_c0	3.00914e-06	1.59249	up
c73452.graph_c0	3.1631e-06	-8.32517	down
c73453.graph_c2	0.00191578	-2.26487	down
c73454.graph_c0	1.7954e-09	-4.73997	down
c73465.graph_c0	2.40236e-08	2.11438	up
c73467.graph_c0	1.21004e-05	-2.95766	down
c73469.graph_c0	2.33832e-11	2.50825	up
c73479.graph_c0	0.00777299	1.00063	up
c73480.graph_c0	6.42666e-10	-5.05347	down
c73481.graph_c0	1.76682e-06	-3.17553	down
c73497.graph_c0	0.000341312	1.1376	up
c73498.graph_c0	1.62283e-15	-12.3547	down
c73499.graph_c0	0.000739618	1.31506	up
c73500.graph_c2	5.33286e-10	2.69802	up
c73503.graph_c0	6.86359e-07	-8.803	down
c73505.graph_c0	1.68801e-11	-3.99984	down
c73509.graph_c0	4.11292e-07	2.69764	up
c73520.graph_c0	7.73614e-12	5.13985	up
c73521.graph_c0	0.00032838	2.10825	up
c73524.graph_c0	2.18357e-05	2.259	up
c73528.graph_c0	3.14629e-10	2.10245	up
c73529.graph_c0	1.7108e-13	3.44815	up
c73532.graph_c0	2.35087e-07	1.987	up
c73533.graph_c0	2.03453e-05	-2.43063	down
c73533.graph_c1	1.1113e-08	-3.2872	down
c73538.graph_c0	7.73321e-07	-3.90262	down
c73545.graph_c0	0.000114179	1.21036	up
c73555.graph_c0	1.32736e-05	1.43397	up
c73557.graph_c0	1.76242e-09	3.068	up
c73560.graph_c0	0.000588255	1.33739	up
c73564.graph_c0	1.98215e-17	2.9782	up
c73570.graph_c0	7.01943e-10	2.23455	up
c73574.graph_c0	3.94903e-19	2.32202	up
c73580.graph_c0	4.56508e-12	2.98024	up
c73582.graph_c0	2.68606e-34	4.37594	up
c73583.graph_c0	5.89907e-07	5.61315	up
c73585.graph_c0	7.18745e-12	3.06949	up
c73587.graph_c0	9.39615e-10	1.65782	up
c73589.graph_c3	4.72736e-19	3.48191	up
c73592.graph_c0	0.000286272	1.98541	up
c73592.graph_c1	1.05104e-05	2.44214	up
c73593.graph_c0	1.85278e-22	-7.14462	down
c73594.graph_c0	9.82962e-11	-5.70535	down
c73601.graph_c0	0.00775478	-1.88871	down
c73602.graph_c0	2.48062e-12	2.90789	up
c73608.graph_c1	8.41733e-10	2.1488	up
c73609.graph_c0	4.82741e-06	-2.91716	down
c73612.graph_c0	3.02742e-09	1.87023	up
c73612.graph_c1	7.39713e-11	1.99656	up
c73618.graph_c0	0.000361147	-3.30234	down
c73619.graph_c0	7.82575e-18	-5.95576	down
c73626.graph_c0	3.52771e-06	-8.31771	down
c73629.graph_c0	7.09507e-05	-4.12994	down
c73633.graph_c0	1.0141e-05	-7.94365	down
c73639.graph_c0	1.99589e-09	-3.40228	down
c73645.graph_c1	6.97751e-08	2.4413	up
c73653.graph_c0	1.49986e-11	2.98646	up
c73654.graph_c0	1.9541e-13	-11.6287	down
c73656.graph_c0	7.24482e-41	4.7487	up
c73658.graph_c0	0.00340593	1.00142	up
c73662.graph_c0	6.53386e-07	1.29346	up
c73667.graph_c0	7.03779e-09	-3.82854	down
c73668.graph_c0	7.85332e-09	1.81652	up
c73670.graph_c0	3.2099e-05	-2.50385	down
c73673.graph_c0	4.71957e-05	-1.58587	down
c73677.graph_c1	5.90399e-09	-3.58544	down
c73678.graph_c0	4.45152e-07	2.39186	up
c73686.graph_c0	1.46372e-28	4.46695	up
c73700.graph_c0	2.51068e-11	-4.49617	down
c73709.graph_c0	1.48335e-05	1.44254	up
c73712.graph_c0	1.96069e-10	2.31894	up
c73714.graph_c0	0.000146338	1.81975	up
c73714.graph_c1	1.66633e-06	2.24989	up
c73723.graph_c0	4.60859e-05	-2.57909	down
c73726.graph_c0	1.19966e-07	2.31397	up
c73727.graph_c0	0.000743809	2.27578	up
c73731.graph_c0	4.71035e-05	-2.73878	down
c73732.graph_c0	0.00425621	1.68707	up
c73733.graph_c0	0.000110875	1.09023	up
c73735.graph_c0	3.91018e-05	-7.52413	down
c73740.graph_c0	5.64474e-15	-5.72769	down
c73741.graph_c0	2.20152e-12	2.77089	up
c73742.graph_c0	5.54008e-44	6.1938	up
c73746.graph_c0	3.99021e-18	3.32721	up
c73748.graph_c0	0.00171575	-1.40772	down
c73749.graph_c0	9.54024e-05	-3.57711	down
c73750.graph_c0	0.000240667	1.94502	up
c73756.graph_c0	8.04792e-20	3.34377	up
c73760.graph_c0	5.70241e-15	2.10508	up
c73766.graph_c0	2.19897e-07	-4.48362	down
c73768.graph_c0	0.000100084	2.23056	up
c73769.graph_c0	1.56697e-27	-2.50384	down
c73770.graph_c0	6.74207e-21	-6.60785	down
c73772.graph_c0	1.83095e-09	2.44304	up
c73775.graph_c0	2.16368e-07	8.8793	up
c73777.graph_c0	1.22745e-16	3.13014	up
c73779.graph_c0	4.9297e-13	-4.41067	down
c73782.graph_c1	0.00354885	1.44908	up
c73783.graph_c0	9.67829e-24	2.72858	up
c73784.graph_c0	0.000197248	1.55857	up
c73787.graph_c2	7.39647e-06	2.3245	up
c73794.graph_c0	0.000993482	-2.10251	down
c73797.graph_c0	3.91977e-30	-3.58661	down
c73800.graph_c0	2.8985e-06	1.85956	up
c73802.graph_c0	7.99937e-12	3.32509	up
c73809.graph_c0	1.29494e-05	-4.66663	down
c73812.graph_c1	1.18185e-18	4.52624	up
c73813.graph_c0	3.64043e-08	-9.43198	down
c73819.graph_c0	0.000106626	-2.66904	down
c73824.graph_c0	6.89402e-11	-5.30324	down
c73826.graph_c0	5.11229e-13	3.54897	up
c73836.graph_c0	0.000205756	1.65709	up
c73837.graph_c1	0.00256535	-2.64143	down
c73839.graph_c0	1.5148e-08	2.15231	up
c73841.graph_c0	1.09848e-06	-6.27957	down
c73842.graph_c0	3.94287e-08	-3.66269	down
c73846.graph_c0	1.08455e-05	-3.65142	down
c73849.graph_c0	3.46852e-12	2.55474	up
c73853.graph_c0	9.98778e-28	4.14015	up
c73854.graph_c0	9.7602e-07	-4.40109	down
c73857.graph_c0	5.11041e-12	7.41586	up
c73866.graph_c0	1.02855e-12	2.81799	up
c73895.graph_c0	1.20019e-10	2.62492	up
c73903.graph_c0	0.00504274	1.37088	up
c73907.graph_c0	0.000208131	1.5965	up
c73913.graph_c0	5.26627e-07	2.21149	up
c73925.graph_c1	1.2149e-12	2.11328	up
c73929.graph_c0	7.04045e-06	2.78903	up
c73930.graph_c0	0.000328792	1.43718	up
c73935.graph_c0	1.37683e-11	-5.84308	down
c73939.graph_c0	6.96576e-09	-9.71867	down
c73941.graph_c0	6.04441e-07	-3.9854	down
c73944.graph_c0	9.0481e-05	2.62246	up
c73947.graph_c0	2.1627e-20	-3.04161	down
c73947.graph_c1	2.249e-16	-2.74359	down
c73954.graph_c0	1.06178e-15	3.13991	up
c73956.graph_c1	8.17485e-09	2.33984	up
c73958.graph_c0	0.00338678	-2.11653	down
c73965.graph_c0	2.29095e-06	3.89332	up
c73970.graph_c0	6.19955e-08	2.34741	up
c73971.graph_c0	9.83904e-05	1.65149	up
c73976.graph_c0	0.00100893	1.97016	up
c73977.graph_c0	7.40441e-14	-6.02327	down
c73987.graph_c0	4.75448e-07	-3.94699	down
c73989.graph_c0	0.00279657	-2.25663	down
c73992.graph_c0	3.98038e-05	-2.46288	down
c73993.graph_c0	6.59334e-06	-8.1669	down
c73996.graph_c0	1.03755e-05	2.46658	up
c74001.graph_c0	0.00466167	-1.63628	down
c74006.graph_c0	7.16456e-06	-4.93981	down
c74008.graph_c0	7.41346e-15	3.7297	up
c74010.graph_c0	0.000499312	-1.65471	down
c74020.graph_c0	1.78881e-08	1.65981	up
c74036.graph_c0	0.00245214	1.37491	up
c74038.graph_c0	9.1455e-21	2.83972	up
c74043.graph_c0	1.64497e-39	4.79033	up
c74051.graph_c1	1.89935e-19	3.60887	up
c74052.graph_c0	1.75608e-05	-5.76601	down
c74055.graph_c0	1.00309e-08	2.38454	up
c74057.graph_c0	8.45796e-09	2.30037	up
c74060.graph_c0	1.53111e-18	-10.9107	down
c74067.graph_c0	2.30942e-13	2.13736	up
c74080.graph_c0	7.16867e-20	3.75916	up
c74082.graph_c0	6.39302e-06	-4.20165	down
c74083.graph_c1	0.00257073	1.2088	up
c74088.graph_c0	6.52296e-05	-7.38607	down
c74102.graph_c0	8.65224e-09	5.17349	up
c74102.graph_c2	0.00402194	3.28206	up
c74106.graph_c0	1.73773e-05	1.78749	up
c74114.graph_c0	4.86086e-14	-5.11976	down
c74116.graph_c0	1.27898e-05	7.84051	up
c74118.graph_c0	1.51053e-12	6.16315	up
c74119.graph_c0	6.97309e-11	-6.9813	down
c74125.graph_c0	1.10408e-14	2.28575	up
c74127.graph_c0	3.0444e-22	4.17734	up
c74134.graph_c0	1.43594e-05	1.96309	up
c74136.graph_c0	0.00368681	1.4697	up
c74140.graph_c0	0.000678037	-1.35694	down
c74141.graph_c0	3.62897e-11	2.05741	up
c74142.graph_c0	5.18756e-08	-9.37881	down
c74145.graph_c0	0.00219042	1.01672	up
c74146.graph_c0	2.25301e-15	3.58873	up
c74150.graph_c0	5.21143e-07	1.54752	up
c74152.graph_c0	8.50446e-10	3.16513	up
c74161.graph_c0	0.000270162	-2.55146	down
c74162.graph_c0	7.97185e-15	3.01137	up
c74163.graph_c0	9.19335e-06	7.93386	up
c74168.graph_c0	2.80846e-10	2.74254	up
c74173.graph_c1	1.89345e-18	4.05117	up
c74182.graph_c0	4.7481e-06	2.84452	up
c74195.graph_c0	2.22691e-10	-10.6257	down
c74216.graph_c0	5.40231e-05	-2.68106	down
c74219.graph_c0	7.60351e-09	2.70602	up
c74220.graph_c1	1.17702e-20	-14.044	down
c74228.graph_c0	2.0655e-09	3.44374	up
c74230.graph_c0	5.10158e-17	2.17928	up
c74234.graph_c0	2.58718e-06	-3.85266	down
c74238.graph_c0	2.85272e-08	2.80545	up
c74239.graph_c0	0.00489174	-1.03978	down
c74241.graph_c0	0.00850339	-1.9641	down
c74241.graph_c1	0.000154305	-2.87265	down
c74245.graph_c0	0.00206762	1.64255	up
c74248.graph_c0	4.69889e-10	-4.52803	down
c74264.graph_c0	1.17075e-12	3.44935	up
c74265.graph_c0	1.72644e-07	2.2587	up
c74265.graph_c2	1.87606e-05	2.52422	up
c74268.graph_c0	9.44962e-07	1.68008	up
c74269.graph_c0	1.01273e-05	-7.91843	down
c74270.graph_c0	8.89818e-05	-2.16599	down
c74274.graph_c0	1.79879e-13	-4.82089	down
c74279.graph_c0	5.16985e-06	-3.43314	down
c74280.graph_c0	4.56744e-07	-5.37297	down
c74282.graph_c0	4.69467e-08	3.37115	up
c74287.graph_c0	1.7791e-08	-5.3097	down
c74288.graph_c0	8.79928e-08	-9.11603	down
c74300.graph_c0	8.90638e-14	1.89536	up
c74308.graph_c0	3.85658e-05	-4.1505	down
c74311.graph_c0	4.99345e-11	-2.41342	down
c74316.graph_c0	2.27863e-10	2.16889	up
c74318.graph_c0	2.14805e-07	-8.99057	down
c74321.graph_c0	2.57331e-09	2.01735	up
c74326.graph_c0	1.29799e-05	2.66224	up
c74333.graph_c0	4.50006e-12	-3.59253	down
c74335.graph_c0	0.000952841	1.4035	up
c74336.graph_c0	3.71894e-13	2.69381	up
c74348.graph_c0	0.000715378	-1.52473	down
c74349.graph_c0	4.0404e-13	2.2862	up
c74350.graph_c0	0.00985719	1.03914	up
c74361.graph_c0	1.09998e-06	-6.25693	down
c74366.graph_c0	2.36637e-31	-6.99294	down
c74370.graph_c0	7.06224e-06	1.83896	up
c74379.graph_c1	4.19495e-34	4.01644	up
c74388.graph_c0	1.40361e-09	2.85183	up
c74394.graph_c0	3.89529e-11	2.68025	up
c74408.graph_c1	7.64819e-06	1.33972	up
c74411.graph_c0	1.64328e-09	3.38426	up
c74412.graph_c0	1.91466e-06	-4.45257	down
c74413.graph_c0	0.00154542	1.40723	up
c74416.graph_c0	0.000718534	1.9825	up
c74429.graph_c0	9.8786e-07	3.94894	up
c74448.graph_c0	0.000275034	1.13163	up
c74449.graph_c0	2.37274e-14	-4.27643	down
c74450.graph_c0	3.33436e-05	-7.6658	down
c74454.graph_c0	0.000234064	1.32002	up
c74460.graph_c0	0.000148024	2.09749	up
c74466.graph_c0	1.37794e-24	2.98399	up
c74478.graph_c0	3.20217e-08	-5.95589	down
c74480.graph_c0	9.27633e-05	1.08642	up
c74484.graph_c0	8.63939e-08	-9.16173	down
c74488.graph_c0	7.4082e-08	-3.17082	down
c74493.graph_c0	2.54051e-06	-3.13968	down
c74501.graph_c0	9.4511e-12	-6.50002	down
c74522.graph_c0	4.89878e-10	2.12297	up
c74524.graph_c0	4.72566e-27	3.8433	up
c74535.graph_c0	2.02468e-12	2.36511	up
c74540.graph_c0	3.85618e-07	-4.14351	down
c74550.graph_c0	0.00141441	-2.82295	down
c74551.graph_c1	0.000396635	-2.08164	down
c74554.graph_c0	2.68751e-11	2.95643	up
c74554.graph_c1	7.41823e-14	2.61995	up
c74555.graph_c0	9.45094e-19	-5.34245	down
c74563.graph_c0	0.00950938	1.04188	up
c74574.graph_c0	0.00295237	-1.6664	down
c74590.graph_c0	3.39942e-07	-8.96475	down
c74592.graph_c0	2.9261e-14	2.50214	up
c74602.graph_c0	4.33744e-08	-3.31264	down
c74611.graph_c0	5.05269e-09	-10.1249	down
c74612.graph_c0	2.02658e-24	-5.02868	down
c74615.graph_c0	1.30112e-07	-3.04319	down
c74617.graph_c1	3.20097e-14	-8.80252	down
c74637.graph_c0	0.00024322	-1.84783	down
c74645.graph_c0	1.21106e-33	3.45199	up
c74649.graph_c0	0.00125208	1.38448	up
c74653.graph_c0	2.29015e-12	-1.86741	down
c74653.graph_c1	9.35748e-15	2.85104	up
c74676.graph_c0	2.76913e-14	-3.77339	down
c74678.graph_c0	1.91865e-09	2.39579	up
c74684.graph_c0	3.93331e-07	2.08108	up
c74687.graph_c0	1.60313e-17	-3.86022	down
c74709.graph_c0	1.07075e-11	2.63064	up
c74714.graph_c0	1.27793e-05	1.53378	up
c74726.graph_c0	1.75134e-05	-5.69961	down
c74735.graph_c0	0.00132034	2.82404	up
c74736.graph_c0	1.36867e-26	5.17724	up
c74737.graph_c0	6.54617e-09	-2.10356	down
c74738.graph_c0	4.9839e-09	2.35957	up
c74740.graph_c0	3.609e-05	-1.91328	down
c74747.graph_c0	5.77135e-15	3.06411	up
c74752.graph_c0	1.61936e-15	3.41019	up
c74761.graph_c0	1.28785e-16	-2.62137	down
c74773.graph_c0	1.57863e-09	-6.29511	down
c74782.graph_c0	3.22002e-06	-1.82326	down
c74799.graph_c0	1.79265e-15	5.46756	up
c74802.graph_c0	0.00425636	1.31193	up
c74807.graph_c0	8.07951e-06	-1.99044	down
c74817.graph_c0	1.44346e-09	-4.52493	down
c74840.graph_c0	1.63121e-07	2.22445	up
c74859.graph_c0	3.24458e-06	1.70153	up
c74864.graph_c0	1.07147e-06	-4.32765	down
c74874.graph_c0	1.60149e-06	-2.81199	down
c74886.graph_c0	8.57784e-34	-8.11324	down
c74902.graph_c0	1.40386e-05	-2.63392	down
c74906.graph_c0	0.00120099	1.30115	up
c74910.graph_c0	2.5059e-14	-7.95217	down
c74911.graph_c0	1.57948e-21	2.35262	up
c74912.graph_c0	2.90831e-18	5.55901	up
c74914.graph_c1	1.37588e-13	1.98979	up
c74915.graph_c0	1.67864e-06	-8.49116	down
c74919.graph_c0	4.85694e-09	-6.66679	down
c74920.graph_c0	1.07236e-08	2.34577	up
c74930.graph_c0	4.03442e-08	-2.72809	down
c74930.graph_c1	2.2079e-13	-3.8561	down
c74930.graph_c2	7.29721e-09	-2.79278	down
c74932.graph_c0	9.6405e-06	-3.04181	down
c74935.graph_c0	4.05342e-08	1.7461	up
c74939.graph_c0	5.47685e-05	1.47152	up
c74940.graph_c0	0.00452241	1.19588	up
c74942.graph_c0	1.98725e-14	2.96287	up
c74944.graph_c0	1.06117e-08	-4.13741	down
c74945.graph_c0	1.89835e-09	-6.18413	down
c74950.graph_c0	7.06523e-10	-2.59823	down
c74953.graph_c0	8.20202e-14	2.79448	up
c74958.graph_c1	0.00418252	1.55699	up
c74979.graph_c0	1.5663e-05	1.868	up
c74987.graph_c0	5.84502e-05	2.35429	up
c74989.graph_c0	1.4088e-09	2.36063	up
c74990.graph_c0	0.000746371	1.23744	up
c74995.graph_c0	0.000426297	1.73261	up
c74997.graph_c0	1.47972e-22	-6.98716	down
c75002.graph_c0	0.000130582	-3.8849	down
c75018.graph_c0	2.66521e-06	1.97274	up
c75050.graph_c0	1.89579e-09	2.15354	up
c75062.graph_c0	4.30345e-05	-4.61509	down
c75063.graph_c0	0.0051131	-1.67973	down
c75064.graph_c0	2.36008e-24	7.27301	up
c75074.graph_c0	3.84393e-16	3.0262	up
c75076.graph_c0	1.47066e-14	-6.34738	down
c75078.graph_c0	7.14662e-08	-4.14318	down
c75086.graph_c0	2.65314e-11	-3.54075	down
c75088.graph_c0	5.03634e-09	1.58481	up
c75094.graph_c0	0.0019199	1.16407	up
c75096.graph_c0	2.51847e-06	-8.34938	down
c75104.graph_c0	0.0058291	-1.47526	down
c75107.graph_c0	2.31731e-06	-3.6432	down
c75124.graph_c0	2.71737e-11	1.78158	up
c75127.graph_c0	1.16133e-08	7.0484	up
c75137.graph_c0	7.67731e-11	6.02883	up
c75137.graph_c1	1.62167e-08	5.44993	up
c75142.graph_c0	1.02993e-15	3.69045	up
c75154.graph_c1	0.00869559	1.33607	up
c75165.graph_c0	3.3321e-17	3.6326	up
c75167.graph_c2	4.27397e-05	-3.42796	down
c75170.graph_c1	3.3667e-11	-3.12438	down
c75172.graph_c0	2.50996e-08	-3.15158	down
c75173.graph_c0	1.7824e-05	-7.7988	down
c75175.graph_c0	2.56568e-17	7.00826	up
c75178.graph_c0	2.89742e-06	2.58478	up
c75179.graph_c0	1.16201e-07	-4.56454	down
c75180.graph_c0	0.000675579	1.4207	up
c75183.graph_c0	1.78328e-17	2.80371	up
c75184.graph_c0	0.000206523	2.42077	up
c75194.graph_c0	2.0359e-06	2.5767	up
c75198.graph_c0	5.75003e-46	6.9086	up
c75199.graph_c0	4.81855e-26	6.36469	up
c75200.graph_c0	4.96271e-07	-8.7857	down
c75201.graph_c0	0.00298758	-1.66079	down
c75203.graph_c0	1.28309e-10	-8.68049	down
c75209.graph_c0	0.000535856	1.26191	up
c75210.graph_c0	1.23203e-18	3.73955	up
c75218.graph_c0	0.00220659	5.30052	up
c75220.graph_c0	2.15785e-08	1.84282	up
c75223.graph_c0	3.49919e-08	1.91079	up
c75223.graph_c1	4.32719e-24	2.84377	up
c75224.graph_c1	1.47855e-06	-3.55366	down
c75229.graph_c0	1.12425e-11	3.14471	up
c75229.graph_c1	4.57027e-10	5.98424	up
c75244.graph_c0	4.94276e-06	-8.18572	down
c75251.graph_c0	9.18409e-12	-4.3632	down
c75253.graph_c1	2.33215e-13	2.09595	up
c75258.graph_c0	1.05899e-11	3.93003	up
c75260.graph_c0	5.754e-35	5.1447	up
c75262.graph_c0	4.9897e-06	-1.90781	down
c75271.graph_c0	9.5541e-12	2.33259	up
c75273.graph_c1	1.56089e-05	2.59489	up
c75285.graph_c0	3.12604e-11	7.96174	up
c75291.graph_c0	7.12396e-05	-7.34556	down
c75292.graph_c0	6.86608e-08	2.54003	up
c75294.graph_c0	5.76936e-19	2.85435	up
c75299.graph_c0	0.000227071	1.00033	up
c75301.graph_c0	0.000153399	-2.41174	down
c75302.graph_c1	7.53518e-08	1.69108	up
c75303.graph_c0	0.000120301	1.7433	up
c75308.graph_c1	2.732e-06	-8.2908	down
c75316.graph_c0	1.5316e-18	-4.57065	down
c75318.graph_c0	7.06555e-08	2.68976	up
c75320.graph_c0	3.35786e-20	2.34069	up
c75321.graph_c0	2.72741e-22	-9.94797	down
c75328.graph_c0	3.17673e-08	-9.41751	down
c75334.graph_c1	5.91645e-07	-5.7538	down
c75346.graph_c0	1.72522e-09	-10.2948	down
c75347.graph_c1	3.74387e-12	1.96272	up
c75351.graph_c0	6.43947e-08	-5.63655	down
c75356.graph_c0	2.14763e-07	-9.12397	down
c75358.graph_c0	5.40378e-07	1.57047	up
c75361.graph_c0	4.76308e-14	2.20055	up
c75365.graph_c0	3.29579e-15	2.83269	up
c75368.graph_c0	0.000110468	-2.03292	down
c75375.graph_c0	4.4794e-07	2.09321	up
c75381.graph_c0	1.67793e-10	1.94282	up
c75383.graph_c1	7.86745e-05	1.16149	up
c75384.graph_c0	1.86378e-05	-7.78051	down
c75386.graph_c0	1.09626e-08	2.69289	up
c75388.graph_c0	2.00783e-07	-4.33199	down
c75391.graph_c0	1.04109e-05	1.15449	up
c75394.graph_c0	0.00777115	1.18263	up
c75395.graph_c0	2.02575e-12	-3.41327	down
c75395.graph_c1	1.42415e-11	-3.79624	down
c75399.graph_c0	8.27911e-34	3.36025	up
c75400.graph_c0	4.43243e-60	4.41365	up
c75401.graph_c0	1.06654e-05	-7.96925	down
c75408.graph_c0	6.86169e-10	-6.59461	down
c75410.graph_c0	3.94627e-07	1.49328	up
c75417.graph_c0	1.28576e-10	2.01767	up
c75421.graph_c0	0.000190402	2.11681	up
c75427.graph_c0	3.16823e-05	1.32845	up
c75427.graph_c2	2.47796e-08	-9.62629	down
c75440.graph_c0	1.77785e-07	1.67192	up
c75441.graph_c0	0.00062891	-2.00304	down
c75443.graph_c2	6.99823e-10	2.78638	up
c75444.graph_c0	0.00736043	-1.45433	down
c75451.graph_c0	1.79023e-07	2.96389	up
c75454.graph_c0	1.06459e-10	-4.27644	down
c75457.graph_c0	2.9603e-11	2.92191	up
c75464.graph_c0	3.95043e-06	-3.0413	down
c75467.graph_c0	3.39165e-20	2.93614	up
c75468.graph_c0	2.59189e-05	2.15232	up
c75470.graph_c0	2.48963e-09	-6.055	down
c75475.graph_c0	1.09648e-08	-2.47618	down
c75478.graph_c1	0.00756909	1.31902	up
c75484.graph_c0	7.76366e-10	2.11517	up
c75489.graph_c0	1.30444e-06	6.21051	up
c75496.graph_c0	1.76417e-05	1.49552	up
c75510.graph_c0	6.36527e-29	2.87356	up
c75511.graph_c0	2.27124e-12	-8.74564	down
c75515.graph_c0	2.6586e-28	3.39828	up
c75519.graph_c0	5.74172e-32	4.97804	up
c75526.graph_c1	1.07762e-27	-11.6697	down
c75528.graph_c1	3.53162e-19	-7.90136	down
c75554.graph_c0	3.47551e-31	5.1595	up
c75572.graph_c0	2.2419e-10	-7.54723	down
c75579.graph_c0	4.88018e-07	-4.13006	down
c75588.graph_c0	6.86675e-10	-4.27032	down
c75594.graph_c0	3.95693e-05	1.36981	up
c75598.graph_c0	0.000176702	2.52246	up
c75599.graph_c0	0.00101916	-2.82312	down
c75609.graph_c0	4.84465e-16	2.84672	up
c75610.graph_c0	3.91843e-39	-12.3974	down
c75615.graph_c0	9.80929e-14	3.91456	up
c75621.graph_c0	7.78191e-10	-4.6907	down
c75621.graph_c1	2.02753e-05	-3.11887	down
c75644.graph_c1	1.32396e-11	2.99888	up
c75648.graph_c0	1.21204e-11	-2.18454	down
c75650.graph_c0	7.11082e-05	-1.48534	down
c75658.graph_c0	1.56667e-08	2.44068	up
c75661.graph_c0	0.00130795	1.17618	up
c75661.graph_c1	0.00292822	1.05183	up
c75670.graph_c0	8.51948e-19	-4.99688	down
c75672.graph_c0	2.62424e-10	-3.04395	down
c75673.graph_c0	0.000426482	-1.77294	down
c75678.graph_c0	8.65284e-08	5.69201	up
c75679.graph_c0	1.46638e-05	1.46239	up
c75685.graph_c0	1.20756e-06	-8.52107	down
c75688.graph_c0	7.0523e-21	6.47641	up
c75699.graph_c0	3.76046e-07	-2.27302	down
c75700.graph_c0	1.97372e-07	2.2303	up
c75704.graph_c0	6.11892e-17	-8.81159	down
c75707.graph_c0	0.000139584	-2.09447	down
c75708.graph_c0	2.10484e-29	3.53396	up
c75713.graph_c0	3.84737e-07	-4.65654	down
[truncated: 9,488 more rows]
