# Supplementary material for: Comparison of Gonadal Transcriptomes Uncovers Reproduction-Related Genes with Sexually Dimorphic Expression Patterns in Diodon hystrix
Source: Animals (Basel). 2021 Apr 7;11(4):1042. doi: 10.3390/ani11041042 (PMC8068034; doi:10.3390/ani11041042)
Supplement: Supplementary file 1 [file animals-11-01042-s001.zip › Supplementary Files/Table S4.xlsx]

## Sheet: Sheet1
GO category	GO ID	GO term	Annotated	Significant	Expected	P-value
Biological process (224)	GO:0006281	DNA repair	134	77	58.59	0.00047
	GO:0008033	tRNA processing	37	27	16.18	0.00049
	GO:0001945	lymph vessel development	24	18	10.49	0.00052
	GO:0046112	nucleobase biosynthetic process	11	10	4.81	0.00054
	GO:0006506	GPI anchor biosynthetic process	13	12	5.68	0.00133
	GO:0060041	retina development in camera-type eye	98	56	42.85	0.00222
	GO:0001510	RNA methylation	24	18	10.49	0.00296
	GO:0061138	morphogenesis of a branching epithelium	11	10	4.81	0.00311
	GO:0006476	protein deacetylation	26	19	11.37	0.00355
	GO:0048843	negative regulation of axon extension involved in axon guidance	15	11	6.56	0.00372
	GO:0000154	rRNA modification	17	13	7.43	0.00417
	GO:0006306	DNA methylation	8	8	3.5	0.00438
	GO:0055114	oxidation-reduction process	566	278	247.5	0.0047
	GO:0048514	blood vessel morphogenesis	184	101	80.46	0.00516
	GO:0006486	protein glycosylation	101	59	44.16	0.00582
	GO:0044211	CTP salvage	6	5	2.62	0.00593
	GO:0032543	mitochondrial translation	10	8	4.37	0.00626
	GO:0045446	endothelial cell differentiation	21	16	9.18	0.00627
	GO:0007292	female gamete generation	11	8	4.81	0.00676
	GO:0002520	immune system development	173	93	75.65	0.00715
	GO:0048885	neuromast deposition	6	6	2.62	0.00777
	GO:0030855	epithelial cell differentiation	97	59	42.42	0.00786
	GO:0006270	DNA replication initiation	8	7	3.5	0.00802
	GO:0030239	myofibril assembly	41	23	17.93	0.00829
	GO:0015807	L-amino acid transport	24	17	10.49	0.0084
	GO:0090305	nucleic acid phosphodiester bond hydrolysis	74	43	32.36	0.00845
	GO:0050919	negative chemotaxis	16	11	7	0.00851
	GO:0006275	regulation of DNA replication	11	7	4.81	0.00857
	GO:1901606	alpha-amino acid catabolic process	25	18	10.93	0.00878
	GO:0048318	axial mesoderm development	4	4	1.75	0.00883
	GO:0030183	B cell differentiation	3	3	1.31	0.00889
	GO:0045621	positive regulation of lymphocyte differentiation	3	3	1.31	0.00889
	GO:0005975	carbohydrate metabolic process	317	169	138.62	0.00918
	GO:0070493	thrombin-activated receptor signaling pathway	3	3	1.31	0.0093
	GO:0006643	membrane lipid metabolic process	52	38	22.74	0.00962
	GO:0003140	determination of left/right asymmetry in lateral mesoderm	12	9	5.25	0.00974
	GO:2000145	regulation of cell motility	93	56	40.67	0.00994
	GO:0006471	protein ADP-ribosylation	5	5	2.19	0.01008
	GO:0009113	purine nucleobase biosynthetic process	5	5	2.19	0.01038
	GO:0031167	rRNA methylation	11	9	4.81	0.01055
	GO:0048534	hematopoietic or lymphoid organ development	169	90	73.9	0.01055
	GO:0051103	DNA ligation involved in DNA repair	3	3	1.31	0.01105
	GO:0006266	DNA ligation	3	3	1.31	0.01105
	GO:0033151	V(D)J recombination	3	3	1.31	0.01105
	GO:0048915	posterior lateral line system development	31	21	13.56	0.01107
	GO:0006206	pyrimidine nucleobase metabolic process	14	10	6.12	0.0113
	GO:0072554	blood vessel lumenization	5	4	2.19	0.01179
	GO:0009123	nucleoside monophosphate metabolic process	104	48	45.48	0.01192
	GO:0048916	posterior lateral line development	27	19	11.81	0.01199
	GO:1901617	organic hydroxy compound biosynthetic process	25	15	10.93	0.01298
	GO:0006560	proline metabolic process	7	6	3.06	0.014
	GO:0006561	proline biosynthetic process	4	4	1.75	0.01439
	GO:0009887	animal organ morphogenesis	330	170	144.3	0.01461
	GO:0006400	tRNA modification	24	17	10.49	0.0154
	GO:0061005	cell differentiation involved in kidney development	17	13	7.43	0.01552
	GO:0035850	epithelial cell differentiation involved in kidney development	17	13	7.43	0.01552
	GO:0006012	galactose metabolic process	8	6	3.5	0.01604
	GO:0006189	'de novo' IMP biosynthetic process	4	4	1.75	0.01606
	GO:0030097	hemopoiesis	167	88	73.03	0.01609
	GO:0001525	angiogenesis	146	79	63.84	0.01615
	GO:0009161	ribonucleoside monophosphate metabolic process	101	46	44.16	0.01631
	GO:0001946	lymphangiogenesis	15	10	6.56	0.01644
	GO:0036303	lymph vessel morphogenesis	15	10	6.56	0.01644
	GO:0006412	translation	463	162	202.46	0.01672
	GO:0060216	definitive hemopoiesis	13	9	5.68	0.01705
	GO:0030334	regulation of cell migration	90	53	39.35	0.01706
	GO:0048477	oogenesis	10	7	4.37	0.01766
	GO:0006298	mismatch repair	7	6	3.06	0.01783
	GO:1902017	regulation of cilium assembly	8	6	3.5	0.0182
	GO:0006793	phosphorus metabolic process	1460	693	638.42	0.01834
	GO:0009994	oocyte differentiation	8	6	3.5	0.01855
	GO:0048599	oocyte development	8	6	3.5	0.01855
	GO:0030150	protein import into mitochondrial matrix	7	6	3.06	0.01858
	GO:0006144	purine nucleobase metabolic process	7	6	3.06	0.01872
	GO:0048729	tissue morphogenesis	215	114	94.01	0.01882
	GO:0039021	pronephric glomerulus development	10	8	4.37	0.01887
	GO:0030223	neutrophil differentiation	6	6	2.62	0.01947
	GO:0021707	cerebellar granule cell differentiation	4	4	1.75	0.01955
	GO:0021681	cerebellar granular layer development	4	4	1.75	0.01955
	GO:0021683	cerebellar granular layer morphogenesis	4	4	1.75	0.01955
	GO:0021684	cerebellar granular layer formation	4	4	1.75	0.01955
	GO:0060491	regulation of cell projection assembly	22	11	9.62	0.01966
	GO:0006302	double-strand break repair	32	20	13.99	0.0198
	GO:0009129	pyrimidine nucleoside monophosphate metabolic process	12	8	5.25	0.01999
	GO:0009130	pyrimidine nucleoside monophosphate biosynthetic process	12	8	5.25	0.01999
	GO:0050931	pigment cell differentiation	22	15	9.62	0.02032
	GO:0072009	nephron epithelium development	21	15	9.18	0.02053
	GO:0051302	regulation of cell division	38	15	16.62	0.02082
	GO:0060562	epithelial tube morphogenesis	83	46	36.29	0.0213
	GO:0006913	nucleocytoplasmic transport	72	29	31.48	0.02198
	GO:0051169	nuclear transport	72	29	31.48	0.02198
	GO:0048646	anatomical structure formation involved in morphogenesis	361	184	157.86	0.02202
	GO:0018212	peptidyl-tyrosine modification	119	61	52.04	0.02219
	GO:0009888	tissue development	657	347	287.29	0.02278
	GO:0046490	isopentenyl diphosphate metabolic process	2	2	0.87	0.02278
	GO:0009240	isopentenyl diphosphate biosynthetic process	2	2	0.87	0.02278
	GO:0019287	isopentenyl diphosphate biosynthetic process, mevalonate pathway	2	2	0.87	0.02278
	GO:0060914	heart formation	10	8	4.37	0.02303
	GO:0048012	hepatocyte growth factor receptor signaling pathway	3	3	1.31	0.02339
	GO:0006493	protein O-linked glycosylation	5	5	2.19	0.02342
	GO:0001944	vasculature development	230	134	100.57	0.02374
	GO:0006022	aminoglycan metabolic process	31	18	13.56	0.02405
	GO:0006796	phosphate-containing compound metabolic process	1446	685	632.3	0.02416
	GO:2001222	regulation of neuron migration	2	2	0.87	0.0245
	GO:2001224	positive regulation of neuron migration	2	2	0.87	0.0245
	GO:0090579	dsDNA loop formation	2	2	0.87	0.02474
	GO:0071733	transcriptional activation by promoter-enhancer looping	2	2	0.87	0.02474
	GO:0090202	gene looping	2	2	0.87	0.02474
	GO:1901564	organonitrogen compound metabolic process	739	361	323.15	0.02525
	GO:0002064	epithelial cell development	35	21	15.3	0.02543
	GO:0006063	uronic acid metabolic process	3	3	1.31	0.0273
	GO:0052695	cellular glucuronidation	3	3	1.31	0.0273
	GO:0052696	flavonoid glucuronidation	3	3	1.31	0.0273
	GO:0009812	flavonoid metabolic process	3	3	1.31	0.0273
	GO:0009813	flavonoid biosynthetic process	3	3	1.31	0.0273
	GO:0019585	glucuronate metabolic process	3	3	1.31	0.0273
	GO:0000959	mitochondrial RNA metabolic process	3	3	1.31	0.02738
	GO:0018108	peptidyl-tyrosine phosphorylation	117	60	51.16	0.02746
	GO:0008063	Toll signaling pathway	8	6	3.5	0.02753
	GO:0001885	endothelial cell development	8	7	3.5	0.02802
	GO:0002009	morphogenesis of an epithelium	172	97	75.21	0.02817
	GO:0048881	mechanosensory lateral line system development	33	21	14.43	0.02836
	GO:0031532	actin cytoskeleton reorganization	14	8	6.12	0.02861
	GO:0048319	axial mesoderm morphogenesis	3	3	1.31	0.02881
	GO:0008285	negative regulation of cell proliferation	37	22	16.18	0.02898
	GO:0008589	regulation of smoothened signaling pathway	12	8	5.25	0.02904
	GO:0006222	UMP biosynthetic process	10	7	4.37	0.02917
	GO:0046049	UMP metabolic process	10	7	4.37	0.02917
	GO:0009173	pyrimidine ribonucleoside monophosphate metabolic process	10	7	4.37	0.02917
	GO:0009174	pyrimidine ribonucleoside monophosphate biosynthetic process	10	7	4.37	0.02917
	GO:0006188	IMP biosynthetic process	8	6	3.5	0.02976
	GO:0046040	IMP metabolic process	10	7	4.37	0.03001
	GO:0035461	vitamin transmembrane transport	4	4	1.75	0.03028
	GO:0009611	response to wounding	115	56	50.29	0.03036
	GO:0006665	sphingolipid metabolic process	32	21	13.99	0.03118
	GO:0060271	cilium assembly	34	21	14.87	0.03139
	GO:0006308	DNA catabolic process	12	8	5.25	0.03143
	GO:0048922	posterior lateral line neuromast deposition	4	4	1.75	0.0317
	GO:0006207	'de novo' pyrimidine nucleobase biosynthetic process	6	5	2.62	0.03179
	GO:0019856	pyrimidine nucleobase biosynthetic process	6	5	2.62	0.03179
	GO:0010467	gene expression	1807	795	790.16	0.03211
	GO:0045005	DNA-dependent DNA replication maintenance of fidelity	2	2	0.87	0.03235
	GO:0000375	RNA splicing, via transesterification reactions	78	42	34.11	0.03239
	GO:0006818	hydrogen transport	97	45	42.42	0.03242
	GO:0015992	proton transport	97	45	42.42	0.03242
	GO:0070932	histone H3 deacetylation	8	7	3.5	0.03252
	GO:0003159	morphogenesis of an endothelium	6	4	2.62	0.03305
	GO:0061154	endothelial tube morphogenesis	6	4	2.62	0.03305
	GO:0017004	cytochrome complex assembly	5	5	2.19	0.03315
	GO:0009308	amine metabolic process	29	16	12.68	0.03349
	GO:0046085	adenosine metabolic process	2	2	0.87	0.03363
	GO:0048754	branching morphogenesis of an epithelial tube	8	7	3.5	0.03365
	GO:0035295	tube development	179	92	78.27	0.03389
	GO:0060836	lymphatic endothelial cell differentiation	2	2	0.87	0.03445
	GO:0030865	cortical cytoskeleton organization	7	5	3.06	0.03472
	GO:0010631	epithelial cell migration	28	10	12.24	0.03508
	GO:0090132	epithelium migration	28	10	12.24	0.03508
	GO:0009167	purine ribonucleoside monophosphate metabolic process	88	38	38.48	0.03519
	GO:0009126	purine nucleoside monophosphate metabolic process	88	38	38.48	0.03519
	GO:0038093	Fc receptor signaling pathway	6	3	2.62	0.03523
	GO:0097502	mannosylation	6	5	2.62	0.0354
	GO:0060429	epithelium development	352	194	153.92	0.03546
	GO:0046466	membrane lipid catabolic process	8	7	3.5	0.03586
	GO:0045214	sarcomere organization	22	12	9.62	0.03605
	GO:0044106	cellular amine metabolic process	26	14	11.37	0.03625
	GO:0070071	proton-transporting two-sector ATPase complex assembly	7	5	3.06	0.03666
	GO:0070836	caveola assembly	3	3	1.31	0.03678
	GO:0002574	thrombocyte differentiation	4	4	1.75	0.0374
	GO:0044782	cilium organization	23	16	10.06	0.03742
	GO:0006974	cellular response to DNA damage stimulus	173	98	75.65	0.03751
	GO:0035239	tube morphogenesis	92	48	40.23	0.03772
	GO:0000398	mRNA splicing, via spliceosome	77	41	33.67	0.03821
	GO:0000377	RNA splicing, via transesterification reactions with bulged adenosine as nucleophile	77	41	33.67	0.03821
	GO:0031629	synaptic vesicle fusion to presynaptic active zone membrane	4	3	1.75	0.03849
	GO:1902600	hydrogen ion transmembrane transport	86	39	37.61	0.0388
	GO:0006020	inositol metabolic process	3	3	1.31	0.03883
	GO:0006084	acetyl-CoA metabolic process	11	8	4.81	0.03892
	GO:0048645	animal organ formation	12	9	5.25	0.03906
	GO:0003146	heart jogging	19	10	8.31	0.03919
	GO:0035775	pronephric glomerulus morphogenesis	5	4	2.19	0.03931
	GO:0090130	tissue migration	39	17	17.05	0.03964
	GO:0018342	protein prenylation	5	5	2.19	0.03964
	GO:0097354	prenylation	5	5	2.19	0.03964
	GO:0048521	negative regulation of behavior	17	13	7.43	0.04051
	GO:0050922	negative regulation of chemotaxis	17	13	7.43	0.04051
	GO:0071623	negative regulation of granulocyte chemotaxis	2	2	0.87	0.04065
	GO:0090024	negative regulation of neutrophil chemotaxis	2	2	0.87	0.04065
	GO:1902623	negative regulation of neutrophil migration	2	2	0.87	0.04065
	GO:0002686	negative regulation of leukocyte migration	2	2	0.87	0.04065
	GO:0002689	negative regulation of leukocyte chemotaxis	2	2	0.87	0.04065
	GO:0006383	transcription from RNA polymerase III promoter	13	9	5.68	0.04174
	GO:0008535	respiratory chain complex IV assembly	2	2	0.87	0.0418
	GO:0044206	UMP salvage	8	5	3.5	0.04186
	GO:0043038	amino acid activation	42	23	18.37	0.04226
	GO:0043039	tRNA aminoacylation	42	23	18.37	0.04226
	GO:0006397	mRNA processing	118	63	51.6	0.04234
	GO:0032776	DNA methylation on cytosine	3	3	1.31	0.04237
	GO:0044723	single-organism carbohydrate metabolic process	230	120	100.57	0.04264
	GO:0002474	antigen processing and presentation of peptide antigen via MHC class I	15	10	6.56	0.04275
	GO:0045577	regulation of B cell differentiation	2	2	0.87	0.04291
	GO:0045579	positive regulation of B cell differentiation	2	2	0.87	0.04291
	GO:0090504	epiboly	23	14	10.06	0.04415
	GO:0030488	tRNA methylation	6	5	2.62	0.04434
	GO:0044262	cellular carbohydrate metabolic process	52	28	22.74	0.04509
	GO:0043412	macromolecule modification	1325	652	579.39	0.04615
	GO:0002262	myeloid cell homeostasis	58	30	25.36	0.04617
	GO:1901184	regulation of ERBB signaling pathway	3	3	1.31	0.04629
	GO:0030099	myeloid cell differentiation	86	45	37.61	0.04717
	GO:0051168	nuclear export	45	18	19.68	0.04763
	GO:0016444	somatic cell DNA recombination	4	3	1.75	0.04778
	GO:0002562	somatic diversification of immune receptors via germline recombination within a single locus	4	3	1.75	0.04778
	GO:0015672	monovalent inorganic cation transport	302	112	132.06	0.04783
	GO:0034645	cellular macromolecule biosynthetic process	1727	762	755.17	0.04802
	GO:1902115	regulation of organelle assembly	20	13	8.75	0.04805
	GO:0055113	epiboly involved in gastrulation with mouth forming second	17	11	7.43	0.04809
	GO:0008544	epidermis development	36	20	15.74	0.04849
	GO:0072010	glomerular epithelium development	14	10	6.12	0.04927
	GO:0061318	renal filtration cell differentiation	14	10	6.12	0.04927
	GO:0072311	glomerular epithelial cell differentiation	14	10	6.12	0.04927
	GO:0072112	glomerular visceral epithelial cell differentiation	14	10	6.12	0.04927
	GO:0006297	nucleotide-excision repair, DNA gap filling	2	2	0.87	0.04962
	GO:0019882	antigen processing and presentation	20	12	8.75	0.04964
	GO:0048886	neuromast hair cell differentiation	9	7	3.94	0.04967
	GO:0046034	ATP metabolic process	68	28	29.73	0.04985
Cellular component (62)	GO:1902494	catalytic complex	328	180	144.24	0.00011
	GO:0005840	ribosome	287	76	126.21	0.00053
	GO:0005737	cytoplasm	2532	1102	1113.5	0.00079
	GO:0030529	intracellular ribonucleoprotein complex	485	173	213.29	0.00088
	GO:0005576	extracellular region	699	230	307.4	0.00196
	GO:0005667	transcription factor complex	64	40	28.15	0.00471
	GO:0005762	mitochondrial large ribosomal subunit	6	6	2.64	0.00527
	GO:0042612	MHC class I protein complex	4	4	1.76	0.00541
	GO:0005634	nucleus	1734	773	762.56	0.00638
	GO:0043231	intracellular membrane-bounded organelle	2727	1238	1199.25	0.00843
	GO:0044454	nuclear chromosome part	69	38	30.34	0.00995
	GO:0070062	extracellular exosome	220	29	96.75	0.01016
	GO:0043230	extracellular organelle	220	29	96.75	0.01016
	GO:0065010	extracellular membrane-bounded organelle	220	29	96.75	0.01016
	GO:0005744	mitochondrial inner membrane presequence translocase complex	5	5	2.2	0.01031
	GO:0000790	nuclear chromatin	47	27	20.67	0.01148
	GO:0005913	cell-cell adherens junction	13	9	5.72	0.01355
	GO:0005739	mitochondrion	394	183	173.27	0.01378
	GO:0042555	MCM complex	5	5	2.2	0.01509
	GO:0030684	preribosome	48	28	21.11	0.01511
	GO:0005813	centrosome	50	21	21.99	0.01669
	GO:0005915	zonula adherens	4	4	1.76	0.01688
	GO:0030990	intraciliary transport particle	9	8	3.96	0.01707
	GO:0044432	endoplasmic reticulum part	154	80	67.72	0.0173
	GO:0005815	microtubule organizing center	68	31	29.9	0.01761
	GO:0044446	intracellular organelle part	1685	731	741.01	0.01942
	GO:0005901	caveola	4	4	1.76	0.02063
	GO:0044422	organelle part	1710	736	752.01	0.02331
	GO:0031011	Ino80 complex	6	5	2.64	0.0235
	GO:0033202	DNA helicase complex	6	5	2.64	0.0235
	GO:1990234	transferase complex	228	118	100.27	0.02371
	GO:0030286	dynein complex	20	13	8.8	0.02572
	GO:0016592	mediator complex	16	12	7.04	0.02631
	GO:0046930	pore complex	27	17	11.87	0.02684
	GO:0070469	respiratory chain	37	17	16.27	0.02764
	GO:0070847	core mediator complex	5	5	2.2	0.02803
	GO:0045261	proton-transporting ATP synthase complex, catalytic core F(1)	11	5	4.84	0.02917
	GO:0034518	RNA cap binding complex	4	4	1.76	0.0292
	GO:0033178	proton-transporting two-sector ATPase complex, catalytic domain	22	8	9.67	0.03013
	GO:0030992	intraciliary transport particle B	5	5	2.2	0.03205
	GO:0030314	junctional membrane complex	3	3	1.32	0.03249
	GO:1990357	terminal web	3	3	1.32	0.03383
	GO:1902554	serine/threonine protein kinase complex	16	10	7.04	0.03405
	GO:0044421	extracellular region part	487	151	214.17	0.0343
	GO:0044441	ciliary part	18	12	7.92	0.03503
	GO:0030687	preribosome, large subunit precursor	16	10	7.04	0.03747
	GO:0000408	EKC/KEOPS complex	2	2	0.88	0.03759
	GO:0005682	U5 snRNP	9	6	3.96	0.04046
	GO:0048476	Holliday junction resolvase complex	2	2	0.88	0.0405
	GO:0005732	small nucleolar ribonucleoprotein complex	15	9	6.6	0.0418
	GO:0016469	proton-transporting two-sector ATPase complex	43	17	18.91	0.0439
	GO:0031301	integral component of organelle membrane	68	38	29.9	0.0441
	GO:0032806	carboxy-terminal domain protein kinase complex	2	2	0.88	0.04447
	GO:0005675	holo TFIIH complex	2	2	0.88	0.04447
	GO:0070545	PeBoW complex	2	2	0.88	0.0459
	GO:0000428	DNA-directed RNA polymerase complex	41	24	18.03	0.04715
	GO:0030880	RNA polymerase complex	41	24	18.03	0.04715
	GO:0055029	nuclear DNA-directed RNA polymerase complex	41	24	18.03	0.04715
	GO:0044428	nuclear part	564	243	248.03	0.04889
	GO:0005741	mitochondrial outer membrane	27	17	11.87	0.04961
	GO:0031968	organelle outer membrane	27	17	11.87	0.04961
	GO:0005657	replication fork	18	11	7.92	0.04972
Molecular function (107)	GO:0008173	RNA methyltransferase activity	22	17	9.52	0.0019
	GO:0003677	DNA binding	890	429	385.24	0.0028
	GO:0045499	chemorepellent activity	15	11	6.49	0.0032
	GO:0030215	semaphorin receptor binding	15	11	6.49	0.0032
	GO:0016645	oxidoreductase activity, acting on the CH-NH group of donors	10	9	4.33	0.0038
	GO:0034979	NAD-dependent protein deacetylase activity	11	10	4.76	0.004
	GO:0044769	ATPase activity, coupled to transmembrane movement of ions, rotational mechanism	26	13	11.25	0.004
	GO:0003735	structural constituent of ribosome	280	84	121.2	0.0042
	GO:0016798	hydrolase activity, acting on glycosyl bonds	75	44	32.46	0.0052
	GO:0000339	RNA cap binding	5	5	2.16	0.0055
	GO:0004849	uridine kinase activity	6	5	2.6	0.0056
	GO:0016757	transferase activity, transferring glycosyl groups	185	100	80.08	0.0064
	GO:0016409	palmitoyltransferase activity	21	15	9.09	0.008
	GO:0004222	metalloendopeptidase activity	75	45	32.46	0.0081
	GO:0016491	oxidoreductase activity	592	268	256.25	0.0081
	GO:0009008	DNA-methyltransferase activity	5	5	2.16	0.0083
	GO:0046914	transition metal ion binding	866	417	374.85	0.0084
	GO:0015057	thrombin-activated receptor activity	3	3	1.3	0.0092
	GO:0032947	protein complex scaffold activity	9	7	3.9	0.0105
	GO:0003910	DNA ligase (ATP) activity	3	3	1.3	0.0108
	GO:0003909	DNA ligase activity	3	3	1.3	0.0108
	GO:0019905	syntaxin binding	19	12	8.22	0.0123
	GO:0015179	L-amino acid transmembrane transporter activity	25	17	10.82	0.013
	GO:0036442	hydrogen-exporting ATPase activity	22	11	9.52	0.0139
	GO:0046961	proton-transporting ATPase activity, rotational mechanism	22	11	9.52	0.0139
	GO:0019707	protein-cysteine S-acyltransferase activity	20	14	8.66	0.0147
	GO:0004715	non-membrane spanning protein tyrosine kinase activity	33	22	14.28	0.0148
	GO:0008270	zinc ion binding	712	344	308.19	0.0164
	GO:0004713	protein tyrosine kinase activity	122	61	52.81	0.0165
	GO:0046982	protein heterodimerization activity	77	36	33.33	0.017
	GO:0046872	metal ion binding	2080	947	900.34	0.0175
	GO:0043565	sequence-specific DNA binding	400	172	173.14	0.0178
	GO:0043169	cation binding	2121	963	918.09	0.0187
	GO:0008175	tRNA methyltransferase activity	7	6	3.03	0.0188
	GO:0001076	transcription factor activity, RNA polymerase II transcription factor binding	21	15	9.09	0.0188
	GO:0004518	nuclease activity	70	39	30.3	0.019
	GO:0004519	endonuclease activity	37	22	16.02	0.019
	GO:0016894	endonuclease activity, active with either ribo- or deoxyribonucleic acids and producing 3'-phosphomonoesters	5	5	2.16	0.0196
	GO:0016788	hydrolase activity, acting on ester bonds	377	189	163.19	0.0198
	GO:0005509	calcium ion binding	456	202	197.38	0.0201
	GO:0008061	chitin binding	2	2	0.87	0.0201
	GO:0008649	rRNA methyltransferase activity	10	8	4.33	0.0202
	GO:0016743	carboxyl- or carbamoyltransferase activity	4	3	1.73	0.0204
	GO:0016740	transferase activity	1667	800	721.57	0.0209
	GO:0004659	prenyltransferase activity	9	8	3.9	0.0216
	GO:0016701	oxidoreductase activity, acting on single donors with incorporation of molecular oxygen	26	14	11.25	0.0217
	GO:0008158	hedgehog receptor activity	3	3	1.3	0.022
	GO:0016646	oxidoreductase activity, acting on the CH-NH group of donors, NAD or NADP as acceptor	7	6	3.03	0.0224
	GO:0016746	transferase activity, transferring acyl groups	140	79	60.6	0.0228
	GO:0009982	pseudouridine synthase activity	8	6	3.46	0.0231
	GO:0000149	SNARE binding	33	19	14.28	0.0236
	GO:0000975	regulatory region DNA binding	106	59	45.88	0.0247
	GO:0001067	regulatory region nucleic acid binding	106	59	45.88	0.0247
	GO:0016765	transferase activity, transferring alkyl or aryl (other than methyl) groups	33	21	14.28	0.0252
	GO:0098531	transcription factor activity, direct ligand regulated sequence-specific DNA binding	30	16	12.99	0.0254
	GO:0004879	RNA polymerase II transcription factor activity, ligand-activated sequence-specific DNA binding	30	16	12.99	0.0254
	GO:0019706	protein-cysteine S-palmitoyltransferase activity	19	13	8.22	0.0265
	GO:0004169	dolichyl-phosphate-mannose-protein mannosyltransferase activity	2	2	0.87	0.0271
	GO:0004151	dihydroorotase activity	2	2	0.87	0.0275
	GO:0004088	carbamoyl-phosphate synthase (glutamine-hydrolyzing) activity	2	2	0.87	0.0275
	GO:0004070	aspartate carbamoyltransferase activity	2	2	0.87	0.0275
	GO:0005085	guanyl-nucleotide exchange factor activity	103	55	44.58	0.0276
	GO:0008757	S-adenosylmethionine-dependent methyltransferase activity	60	35	25.97	0.0282
	GO:0090482	vitamin transmembrane transporter activity	4	4	1.73	0.0283
	GO:0016614	oxidoreductase activity, acting on CH-OH group of donors	82	36	35.49	0.0287
	GO:0016417	S-acyltransferase activity	23	15	9.96	0.0293
	GO:0004335	galactokinase activity	2	2	0.87	0.0301
	GO:0050662	coenzyme binding	118	59	51.08	0.0301
	GO:0016702	oxidoreductase activity, acting on single donors with incorporation of molecular oxygen, incorporation of two atoms of oxygen	25	13	10.82	0.0302
	GO:0017136	NAD-dependent histone deacetylase activity	8	7	3.46	0.0305
	GO:0032041	NAD-dependent histone deacetylase activity (H3-K14 specific)	8	7	3.46	0.0305
	GO:0031078	histone deacetylase activity (H3-K14 specific)	8	7	3.46	0.0305
	GO:0017166	vinculin binding	3	3	1.3	0.0326
	GO:0042805	actinin binding	3	3	1.3	0.0326
	GO:0051393	alpha-actinin binding	3	3	1.3	0.0326
	GO:0003950	NAD+ ADP-ribosyltransferase activity	9	7	3.9	0.0326
	GO:0008308	voltage-gated anion channel activity	12	7	5.19	0.0328
	GO:0004645	phosphorylase activity	8	4	3.46	0.0335
	GO:0004407	histone deacetylase activity	13	10	5.63	0.0335
	GO:0015078	hydrogen ion transmembrane transporter activity	82	36	35.49	0.0336
	GO:0000030	mannosyltransferase activity	6	5	2.6	0.0346
	GO:0003993	acid phosphatase activity	8	7	3.46	0.035
	GO:0015932	nucleobase-containing compound transmembrane transporter activity	11	9	4.76	0.0361
	GO:0003700	transcription factor activity, sequence-specific DNA binding	412	199	178.34	0.0363
	GO:0001071	nucleic acid binding transcription factor activity	412	199	178.34	0.0363
	GO:0038191	neuropilin binding	12	8	5.19	0.0372
	GO:0008318	protein prenyltransferase activity	5	5	2.16	0.0376
	GO:0030515	snoRNA binding	9	7	3.9	0.0377
	GO:0048037	cofactor binding	183	82	79.21	0.038
	GO:0000979	RNA polymerase II core promoter sequence-specific DNA binding	6	4	2.6	0.039
	GO:0008565	protein transporter activity	43	23	18.61	0.0392
	GO:0008821	crossover junction endodeoxyribonuclease activity	2	2	0.87	0.04
	GO:0016494	C-X-C chemokine receptor activity	2	2	0.87	0.0411
	GO:0016889	endodeoxyribonuclease activity, producing 3'-phosphomonoesters	4	4	1.73	0.0425
	GO:0004553	hydrolase activity, hydrolyzing O-glycosyl compounds	56	32	24.24	0.0436
	GO:0000340	RNA 7-methylguanosine cap binding	3	3	1.3	0.0442
	GO:0016763	transferase activity, transferring pentosyl groups	26	16	11.25	0.0443
	GO:0016875	ligase activity, forming carbon-oxygen bonds	39	21	16.88	0.0445
	GO:0016876	ligase activity, forming aminoacyl-tRNA and related compounds	39	21	16.88	0.0445
	GO:0004812	aminoacyl-tRNA ligase activity	39	21	16.88	0.0445
	GO:0003824	catalytic activity	4364	1977	1888.98	0.0465
	GO:0016886	ligase activity, forming phosphoric ester bonds	4	3	1.73	0.0468
	GO:0001104	RNA polymerase II transcription cofactor activity	17	12	7.36	0.0477
	GO:0004536	deoxyribonuclease activity	25	15	10.82	0.048
	GO:0016634	oxidoreductase activity, acting on the CH-CH group of donors, oxygen as acceptor	3	3	1.3	0.0493
	GO:0000976	transcription regulatory region sequence-specific DNA binding	63	33	27.27	0.0497
	GO:0016884	carbon-nitrogen ligase activity, with glutamine as amido-N-donor	8	5	3.46	0.0499
