# Supplementary material for: Comparison of Gonadal Transcriptomes Uncovers Reproduction-Related Genes with Sexually Dimorphic Expression Patterns in Diodon hystrix
Source: Animals (Basel). 2021 Apr 7;11(4):1042. doi: 10.3390/ani11041042 (PMC8068034; doi:10.3390/ani11041042)
Supplement: Supplementary file 1 [file animals-11-01042-s001.zip › Supplementary Files/Table S5.xlsx]

## Sheet: Sheet1
Pathway	ko_ID	DEG_in_Pathway	AllGene_in_Pathway	P-value	Gene_id
Viral carcinogenesis	ko05203	2	18	0.999593	c75992.graph_c0;c77974.graph_c1
Salmonella infection	ko05132	48	106	0.452097	c41593.graph_c0;c41938.graph_c0;c41938.graph_c1;c50549.graph_c0;c65029.graph_c0;c68529.graph_c0;c68651.graph_c1;c69131.graph_c0;c72077.graph_c0;c75451.graph_c0;c75496.graph_c0;c76404.graph_c0;c76960.graph_c1;c77957.graph_c0;c77991.graph_c0;c77991.graph_c1;c77991.graph_c2;c80241.graph_c0;c81604.graph_c1;c81946.graph_c0;c82138.graph_c0;c83350.graph_c0;c83362.graph_c0;c83411.graph_c0;c83411.graph_c3…
GABAergic synapse	ko04727	1	5	0.946226	c86106.graph_c3
Non-alcoholic fatty liver disease (NAFLD)	ko04932	1	14	0.999723	c79085.graph_c0
Linoleic acid metabolism	ko00591	6	22	0.968524	c58253.graph_c0;c81496.graph_c0;c83834.graph_c0;c84556.graph_c0;c86113.graph_c3;c88115.graph_c4
Hedgehog signaling pathway	ko04340	26	52	0.24198	c68025.graph_c0;c75454.graph_c0;c76319.graph_c0;c76995.graph_c0;c78759.graph_c0;c79741.graph_c0;c80894.graph_c1;c81036.graph_c0;c81036.graph_c1;c82172.graph_c0;c82544.graph_c0;c83830.graph_c0;c84618.graph_c3;c85177.graph_c0;c85177.graph_c1;c85312.graph_c0;c85546.graph_c3;c85596.graph_c0;c85604.graph_c1;c85792.graph_c2;c87483.graph_c2;c87610.graph_c4;c88590.graph_c3;c89225.graph_c1;c89450.graph_c0…
Lysine degradation	ko00310	37	73	0.15996	c56485.graph_c0;c68675.graph_c0;c69285.graph_c0;c73214.graph_c0;c73970.graph_c0;c76272.graph_c0;c79098.graph_c0;c80494.graph_c0;c80624.graph_c0;c80712.graph_c0;c80712.graph_c1;c81930.graph_c0;c82294.graph_c0;c82492.graph_c1;c83714.graph_c0;c83912.graph_c0;c84521.graph_c0;c85102.graph_c0;c85756.graph_c3;c85994.graph_c0;c86466.graph_c7;c86507.graph_c0;c86722.graph_c0;c87004.graph_c0;c87287.graph_c4…
PPAR signaling pathway	ko03320	36	75	0.293512	c41670.graph_c0;c41788.graph_c0;c61749.graph_c0;c68560.graph_c0;c68647.graph_c0;c73794.graph_c0;c73996.graph_c0;c74241.graph_c1;c76272.graph_c0;c78816.graph_c0;c78816.graph_c1;c79879.graph_c0;c81471.graph_c0;c81472.graph_c1;c82597.graph_c0;c83019.graph_c0;c83305.graph_c0;c83565.graph_c0;c83828.graph_c0;c84086.graph_c0;c84221.graph_c2;c85113.graph_c0;c85663.graph_c0;c86620.graph_c0;c86701.graph_c0…
Nucleotide excision repair	ko03420	23	42	0.11154	c62802.graph_c0;c67938.graph_c0;c68183.graph_c0;c68287.graph_c0;c68308.graph_c0;c73574.graph_c0;c75074.graph_c0;c75444.graph_c0;c77354.graph_c0;c77842.graph_c0;c79602.graph_c0;c80477.graph_c0;c80780.graph_c0;c81135.graph_c0;c83239.graph_c0;c84577.graph_c3;c85316.graph_c0;c85545.graph_c1;c85585.graph_c3;c87360.graph_c4;c89395.graph_c4;c89865.graph_c0;c90398.graph_c0
Circadian entrainment	ko04713	1	7	0.983312	c86106.graph_c3
Glycosylphosphatidylinositol(GPI)-anchor biosynthesis	ko00563	12	19	0.0767223	c65894.graph_c0;c69991.graph_c0;c74524.graph_c0;c75515.graph_c0;c77236.graph_c0;c81311.graph_c1;c82074.graph_c0;c83394.graph_c0;c85179.graph_c0;c88218.graph_c0;c88387.graph_c0;c88490.graph_c7
Sulfur metabolism	ko00920	9	13	0.0625359	c68628.graph_c0;c74010.graph_c0;c74416.graph_c0;c76529.graph_c0;c78628.graph_c0;c83287.graph_c0;c84161.graph_c0;c86869.graph_c5;c86937.graph_c0
Cell adhesion molecules (CAMs)	ko04514	93	174	0.00838406	c41660.graph_c0;c41753.graph_c0;c55962.graph_c0;c68359.graph_c0;c68695.graph_c0;c68727.graph_c0;c68852.graph_c0;c68983.graph_c0;c73297.graph_c0;c73327.graph_c0;c75167.graph_c2;c75201.graph_c0;c77956.graph_c0;c78381.graph_c0;c78726.graph_c0;c78738.graph_c0;c78826.graph_c0;c79097.graph_c0;c79353.graph_c0;c79831.graph_c0;c79870.graph_c0;c80191.graph_c0;c80639.graph_c0;c80716.graph_c0;c81197.graph_c1…
Fatty acid elongation	ko00062	16	31	0.258191	c67154.graph_c0;c68719.graph_c0;c68914.graph_c0;c69285.graph_c0;c73214.graph_c0;c74736.graph_c0;c76309.graph_c0;c76785.graph_c0;c77427.graph_c0;c80369.graph_c0;c81250.graph_c0;c81505.graph_c1;c84223.graph_c0;c84485.graph_c0;c87891.graph_c1;c88792.graph_c2
Adrenergic signaling in cardiomyocytes	ko04261	103	244	0.763904	c41755.graph_c0;c60400.graph_c0;c62697.graph_c0;c67964.graph_c1;c68471.graph_c0;c68821.graph_c0;c68821.graph_c1;c72077.graph_c0;c72267.graph_c0;c73445.graph_c0;c73601.graph_c0;c76056.graph_c1;c76131.graph_c0;c76174.graph_c0;c76863.graph_c0;c76968.graph_c1;c77055.graph_c0;c77225.graph_c0;c77957.graph_c0;c78352.graph_c0;c78866.graph_c0;c79798.graph_c0;c79854.graph_c0;c79878.graph_c0;c80673.graph_c0…
Glycosphingolipid biosynthesis - lacto and neolacto series	ko00601	15	28	0.21009	c75741.graph_c0;c76423.graph_c0;c76708.graph_c0;c77672.graph_c0;c79187.graph_c0;c80579.graph_c0;c82876.graph_c0;c83891.graph_c1;c83987.graph_c0;c84257.graph_c1;c84525.graph_c0;c85345.graph_c0;c85367.graph_c2;c87453.graph_c1;c88354.graph_c0
Sphingolipid metabolism	ko00600	33	60	0.0605972	c41718.graph_c0;c41863.graph_c0;c65040.graph_c0;c68121.graph_c0;c68156.graph_c0;c68919.graph_c0;c74274.graph_c0;c75983.graph_c0;c76914.graph_c0;c77632.graph_c0;c78061.graph_c0;c79231.graph_c0;c79874.graph_c0;c81831.graph_c0;c82707.graph_c3;c82969.graph_c0;c83661.graph_c0;c84291.graph_c3;c84769.graph_c3;c85041.graph_c0;c85162.graph_c0;c85745.graph_c0;c85828.graph_c0;c86232.graph_c0;c86407.graph_c1…
Riboflavin metabolism	ko00740	1	3	0.826815	c78120.graph_c0
Protein processing in endoplasmic reticulum	ko04141	80	231	0.999025	c41797.graph_c0;c41826.graph_c0;c54429.graph_c0;c56099.graph_c0;c59027.graph_c1;c61888.graph_c0;c63452.graph_c0;c65595.graph_c0;c66877.graph_c1;c73051.graph_c0;c73173.graph_c1;c73267.graph_c0;c73956.graph_c1;c74083.graph_c1;c75220.graph_c0;c76056.graph_c2;c76902.graph_c0;c77545.graph_c0;c77782.graph_c0;c77901.graph_c0;c78054.graph_c0;c78329.graph_c0;c78581.graph_c0;c79457.graph_c1;c79535.graph_c0…
Pantothenate and CoA biosynthesis	ko00770	5	18	0.953319	c82950.graph_c0;c83314.graph_c1;c84489.graph_c0;c86095.graph_c0;c88711.graph_c0
Cytokine-cytokine receptor interaction	ko04060	91	164	0.00221673	c41545.graph_c0;c65029.graph_c0;c68258.graph_c1;c68833.graph_c0;c69016.graph_c0;c69078.graph_c0;c69131.graph_c0;c69267.graph_c0;c73935.graph_c0;c75251.graph_c0;c75986.graph_c1;c76031.graph_c0;c76098.graph_c0;c76474.graph_c0;c77958.graph_c0;c78029.graph_c0;c78113.graph_c0;c78128.graph_c0;c78209.graph_c0;c78316.graph_c0;c78484.graph_c1;c78730.graph_c0;c79183.graph_c1;c79264.graph_c0;c79525.graph_c0…
VEGF signaling pathway	ko04370	44	94	0.344162	c68311.graph_c0;c68656.graph_c0;c72077.graph_c0;c73601.graph_c0;c75496.graph_c0;c77859.graph_c0;c77957.graph_c0;c78229.graph_c0;c78352.graph_c0;c80241.graph_c0;c80284.graph_c1;c80629.graph_c0;c80817.graph_c0;c81033.graph_c0;c81512.graph_c1;c81596.graph_c0;c82202.graph_c0;c82517.graph_c0;c82897.graph_c0;c83085.graph_c0;c83505.graph_c0;c83661.graph_c0;c84096.graph_c0;c84308.graph_c0;c84556.graph_c0…
Transcriptional misregulation in cancer	ko05202	2	3	0.414154	c70201.graph_c0;c89482.graph_c1
Insulin secretion	ko04911	1	4	0.903491	c87003.graph_c1
Non-homologous end-joining	ko03450	10	15	0.0684857	c68545.graph_c0;c80566.graph_c0;c81114.graph_c0;c83070.graph_c0;c84453.graph_c1;c86499.graph_c2;c87403.graph_c0;c87636.graph_c0;c88045.graph_c7;c88651.graph_c0
Glycosphingolipid biosynthesis - ganglio series	ko00604	10	17	0.166789	c65040.graph_c0;c74060.graph_c0;c80438.graph_c0;c81185.graph_c0;c82104.graph_c0;c82538.graph_c0;c83901.graph_c0;c84045.graph_c0;c84769.graph_c3;c87991.graph_c0
2-Oxocarboxylic acid metabolism	ko01210	7	33	0.99847	c57701.graph_c0;c69232.graph_c0;c80609.graph_c0;c80809.graph_c0;c83449.graph_c0;c84380.graph_c0;c84901.graph_c1
Toll-like receptor signaling pathway	ko04620	52	111	0.322238	c41593.graph_c0;c41605.graph_c0;c62953.graph_c0;c68311.graph_c0;c68529.graph_c0;c68679.graph_c0;c68833.graph_c0;c72077.graph_c0;c73601.graph_c0;c77436.graph_c1;c77436.graph_c2;c77957.graph_c0;c78352.graph_c0;c78361.graph_c0;c79183.graph_c1;c79836.graph_c0;c80619.graph_c0;c80817.graph_c0;c81186.graph_c0;c81512.graph_c1;c81596.graph_c0;c81604.graph_c1;c81727.graph_c0;c82138.graph_c0;c82347.graph_c0…
Arrhythmogenic right ventricular cardiomyopathy (ARVC)	ko05412	1	10	0.997118	c89787.graph_c0
Hippo signaling pathway -multiple species	ko04392	2	2	0.195789	c80328.graph_c1;c82484.graph_c0
Propanoate metabolism	ko00640	15	39	0.813374	c60033.graph_c0;c69285.graph_c0;c76272.graph_c0;c77499.graph_c0;c78064.graph_c0;c80846.graph_c1;c81614.graph_c0;c81729.graph_c0;c81969.graph_c0;c82009.graph_c0;c85113.graph_c0;c86226.graph_c0;c86780.graph_c0;c89359.graph_c1;c89359.graph_c4
Glycosaminoglycan biosynthesis - chondroitin sulfate / dermatan sulfate	ko00532	11	20	0.227759	c78106.graph_c0;c80305.graph_c0;c81127.graph_c0;c81883.graph_c0;c82728.graph_c0;c83444.graph_c0;c84550.graph_c0;c84973.graph_c0;c85329.graph_c1;c86351.graph_c0;c88173.graph_c0
Other glycan degradation	ko00511	10	15	0.0684857	c65040.graph_c0;c73500.graph_c2;c79783.graph_c0;c80438.graph_c0;c81110.graph_c0;c81967.graph_c0;c84769.graph_c3;c86407.graph_c1;c88333.graph_c2;c89338.graph_c1
MAPK signaling pathway	ko04010	160	358	0.452333	c41704.graph_c0;c57844.graph_c0;c64823.graph_c0;c64827.graph_c0;c66131.graph_c0;c68311.graph_c0;c68529.graph_c0;c68925.graph_c0;c69065.graph_c0;c72077.graph_c0;c72184.graph_c0;c72955.graph_c0;c73147.graph_c0;c73218.graph_c0;c74653.graph_c0;c75496.graph_c0;c75904.graph_c0;c76056.graph_c1;c76139.graph_c0;c76174.graph_c0;c77055.graph_c0;c77859.graph_c0;c77957.graph_c0;c77991.graph_c0;c77991.graph_c1…
Alcoholism	ko05034	6	12	0.451897	c41832.graph_c0;c68296.graph_c0;c70201.graph_c0;c75992.graph_c0;c86106.graph_c3;c89482.graph_c1
Proteasome	ko03050	24	55	0.588431	c41764.graph_c0;c41859.graph_c0;c41966.graph_c0;c65391.graph_c0;c68525.graph_c0;c68668.graph_c0;c68819.graph_c0;c69313.graph_c1;c74408.graph_c1;c75798.graph_c0;c76919.graph_c0;c77779.graph_c0;c79229.graph_c0;c80068.graph_c0;c80229.graph_c0;c80897.graph_c0;c81337.graph_c0;c82868.graph_c0;c84248.graph_c0;c84382.graph_c0;c85917.graph_c0;c88441.graph_c3;c88917.graph_c5;c89783.graph_c0
Taurine and hypotaurine metabolism	ko00430	8	15	0.32466	c76925.graph_c0;c81149.graph_c0;c82948.graph_c0;c84007.graph_c0;c86904.graph_c0;c87305.graph_c0;c89274.graph_c0;c90416.graph_c0
Base excision repair	ko03410	19	28	0.00995166	c41845.graph_c0;c67996.graph_c0;c68545.graph_c0;c68802.graph_c0;c73574.graph_c0;c75074.graph_c0;c77091.graph_c1;c80077.graph_c0;c81480.graph_c0;c82260.graph_c0;c83953.graph_c0;c83953.graph_c1;c84121.graph_c0;c85585.graph_c3;c87360.graph_c4;c88651.graph_c0;c89652.graph_c1;c90080.graph_c1;c90398.graph_c0
cGMP-PKG signaling pathway	ko04022	1	9	0.994824	c86897.graph_c2
ECM-receptor interaction	ko04512	50	106	0.303712	c73633.graph_c0;c74950.graph_c0;c76454.graph_c0;c78740.graph_c0;c79569.graph_c0;c80213.graph_c0;c80664.graph_c0;c80826.graph_c0;c81364.graph_c0;c81518.graph_c0;c81637.graph_c0;c81979.graph_c1;c82092.graph_c0;c83175.graph_c0;c83357.graph_c0;c84738.graph_c0;c84820.graph_c0;c84945.graph_c0;c85051.graph_c0;c85350.graph_c0;c85454.graph_c0;c85569.graph_c5;c85914.graph_c1;c86069.graph_c0;c86179.graph_c0…
Dopaminergic synapse	ko04728	1	6	0.970042	c86106.graph_c3
Hepatitis B	ko05161	1	7	0.983312	c77974.graph_c1
SNARE interactions in vesicular transport	ko04130	16	36	0.555018	c65145.graph_c0;c67971.graph_c0;c68236.graph_c0;c77968.graph_c1;c78573.graph_c1;c80362.graph_c0;c81065.graph_c0;c81422.graph_c0;c81909.graph_c0;c82001.graph_c0;c83682.graph_c1;c85926.graph_c2;c87608.graph_c3;c89657.graph_c2;c90348.graph_c0;c90492.graph_c0
Fructose and mannose metabolism	ko00051	20	53	0.864246	c63811.graph_c0;c76884.graph_c0;c77600.graph_c0;c78914.graph_c0;c78914.graph_c1;c80430.graph_c0;c82093.graph_c0;c82819.graph_c1;c82819.graph_c2;c85625.graph_c0;c85625.graph_c1;c86427.graph_c2;c86610.graph_c3;c86953.graph_c2;c86953.graph_c3;c88131.graph_c1;c88264.graph_c0;c88390.graph_c2;c88739.graph_c2;c90208.graph_c0
Vitamin B6 metabolism	ko00750	4	11	0.795099	c51947.graph_c1;c62030.graph_c0;c74038.graph_c0;c88601.graph_c0
FoxO signaling pathway	ko04068	97	198	0.0985247	c41704.graph_c0;c41815.graph_c0;c56485.graph_c0;c57844.graph_c0;c60266.graph_c0;c61243.graph_c0;c66974.graph_c0;c67794.graph_c0;c67924.graph_c0;c68025.graph_c0;c68174.graph_c0;c68311.graph_c0;c69016.graph_c0;c72077.graph_c0;c73080.graph_c0;c73533.graph_c0;c73533.graph_c1;c73601.graph_c0;c73726.graph_c0;c74279.graph_c0;c74653.graph_c0;c76370.graph_c0;c76478.graph_c0;c76891.graph_c0;c77403.graph_c0…
Selenocompound metabolism	ko00450	9	18	0.396842	c80436.graph_c1;c80909.graph_c1;c81118.graph_c1;c83287.graph_c0;c84362.graph_c0;c85697.graph_c0;c88052.graph_c1;c89190.graph_c0;c89874.graph_c2
Prostate cancer	ko05215	1	8	0.990705	c89787.graph_c0
Mismatch repair	ko03430	17	24	0.00768243	c68287.graph_c0;c68308.graph_c0;c69194.graph_c0;c73574.graph_c0;c75074.graph_c0;c80780.graph_c0;c83239.graph_c0;c83797.graph_c0;c84845.graph_c0;c85316.graph_c0;c85545.graph_c1;c85585.graph_c3;c87360.graph_c4;c88771.graph_c0;c89865.graph_c0;c89887.graph_c5;c90398.graph_c0
Thyroid cancer	ko05216	1	3	0.826815	c89787.graph_c0
Oocyte meiosis	ko04114	59	142	0.770341	c41755.graph_c0;c67918.graph_c0;c67964.graph_c1;c68239.graph_c0;c68363.graph_c0;c68471.graph_c0;c68834.graph_c0;c75165.graph_c0;c76131.graph_c0;c76191.graph_c0;c76968.graph_c1;c77974.graph_c1;c78104.graph_c0;c79798.graph_c0;c79854.graph_c0;c79878.graph_c0;c79891.graph_c0;c80673.graph_c0;c81200.graph_c0;c81394.graph_c3;c81596.graph_c0;c81758.graph_c0;c82669.graph_c2;c83101.graph_c0;c84225.graph_c1…
NOD-like receptor signaling pathway	ko04621	20	61	0.975183	c59027.graph_c1;c63452.graph_c0;c68679.graph_c0;c69131.graph_c0;c72077.graph_c0;c77957.graph_c0;c80042.graph_c0;c80619.graph_c0;c81186.graph_c0;c81727.graph_c0;c83727.graph_c0;c84339.graph_c2;c84554.graph_c0;c85483.graph_c0;c86157.graph_c1;c86210.graph_c0;c86287.graph_c0;c86640.graph_c4;c88924.graph_c0;c88980.graph_c4
Calcium signaling pathway	ko04020	110	313	0.999685	c41329.graph_c0;c51553.graph_c0;c56999.graph_c0;c67880.graph_c0;c67964.graph_c1;c68471.graph_c0;c69207.graph_c0;c73032.graph_c0;c76418.graph_c0;c77495.graph_c0;c77939.graph_c0;c78253.graph_c0;c78720.graph_c0;c78866.graph_c0;c78903.graph_c1;c79302.graph_c0;c79788.graph_c0;c79854.graph_c0;c80574.graph_c0;c80629.graph_c0;c80745.graph_c0;c80765.graph_c0;c81092.graph_c0;c81113.graph_c0;c81386.graph_c0…
Glycosphingolipid biosynthesis - globo series	ko00603	9	12	0.0314935	c74060.graph_c0;c75983.graph_c0;c76423.graph_c0;c77701.graph_c0;c80438.graph_c0;c83987.graph_c0;c84006.graph_c0;c85367.graph_c2;c87991.graph_c0
Systemic lupus erythematosus	ko05322	5	7	0.143247	c41832.graph_c0;c68296.graph_c0;c70201.graph_c0;c75992.graph_c0;c89482.graph_c1
Retrograde endocannabinoid signaling	ko04723	1	4	0.903491	c86106.graph_c3
Gap junction	ko04540	58	149	0.921072	c68311.graph_c0;c68471.graph_c0;c68656.graph_c0;c68821.graph_c0;c68821.graph_c1;c77939.graph_c0;c79264.graph_c0;c79854.graph_c0;c81033.graph_c0;c81067.graph_c0;c81596.graph_c0;c81758.graph_c0;c82018.graph_c0;c82202.graph_c0;c82733.graph_c0;c82782.graph_c0;c83047.graph_c0;c83362.graph_c0;c83642.graph_c1;c84224.graph_c0;c84312.graph_c0;c84443.graph_c2;c84821.graph_c0;c85177.graph_c0;c85177.graph_c1…
Chagas disease (American trypanosomiasis)	ko05142	1	6	0.970042	c86106.graph_c3
GnRH signaling pathway	ko04912	65	135	0.20196	c67964.graph_c1;c68311.graph_c0;c68389.graph_c0;c68471.graph_c0;c68529.graph_c0;c68656.graph_c0;c72077.graph_c0;c73592.graph_c0;c73592.graph_c1;c73686.graph_c0;c75496.graph_c0;c76019.graph_c0;c77957.graph_c0;c78866.graph_c0;c79854.graph_c0;c80241.graph_c0;c81033.graph_c0;c81596.graph_c0;c81758.graph_c0;c82107.graph_c0;c82202.graph_c0;c82898.graph_c1;c82898.graph_c2;c83641.graph_c0;c84183.graph_c0…
Retinol metabolism	ko00830	20	47	0.647077	c62165.graph_c0;c74501.graph_c0;c76402.graph_c1;c80649.graph_c0;c80942.graph_c0;c81342.graph_c0;c81496.graph_c0;c81828.graph_c0;c82077.graph_c0;c82717.graph_c0;c83042.graph_c0;c83100.graph_c0;c83763.graph_c0;c84733.graph_c0;c85191.graph_c0;c85688.graph_c0;c86587.graph_c1;c87783.graph_c0;c88147.graph_c7;c88601.graph_c0
Caffeine metabolism	ko00232	2	2	0.195789	c69270.graph_c0;c87090.graph_c1
Glycolysis / Gluconeogenesis	ko00010	30	126	1	c41865.graph_c0;c62165.graph_c0;c68250.graph_c0;c68675.graph_c0;c74761.graph_c0;c75876.graph_c0;c75997.graph_c0;c77791.graph_c0;c78151.graph_c0;c78408.graph_c0;c81471.graph_c0;c81729.graph_c0;c82009.graph_c0;c82305.graph_c1;c83912.graph_c0;c84826.graph_c0;c85381.graph_c0;c85515.graph_c0;c86226.graph_c0;c86427.graph_c2;c86780.graph_c0;c86953.graph_c2;c86953.graph_c3;c88131.graph_c1;c88227.graph_c0…
Glutathione metabolism	ko00480	24	57	0.676274	c57467.graph_c0;c63575.graph_c0;c64925.graph_c0;c67914.graph_c0;c68229.graph_c0;c68592.graph_c0;c69117.graph_c0;c69232.graph_c0;c74995.graph_c0;c75528.graph_c1;c76385.graph_c0;c76591.graph_c0;c76925.graph_c0;c77692.graph_c0;c80450.graph_c0;c82948.graph_c0;c84007.graph_c0;c86904.graph_c0;c88655.graph_c0;c89036.graph_c1;c89185.graph_c0;c89333.graph_c0;c90452.graph_c0;c90636.graph_c0
Endometrial cancer	ko05213	1	2	0.689261	c89787.graph_c0
Epstein-Barr virus infection	ko05169	3	18	0.997013	c68877.graph_c0;c77974.graph_c1;c85738.graph_c2
Tight junction	ko04530	108	211	0.0234568	c41660.graph_c0;c41753.graph_c0;c41755.graph_c0;c55962.graph_c0;c57325.graph_c0;c57325.graph_c1;c58082.graph_c0;c68359.graph_c0;c68656.graph_c0;c68821.graph_c0;c68821.graph_c1;c68852.graph_c0;c68983.graph_c0;c69109.graph_c0;c73327.graph_c0;c73337.graph_c0;c73592.graph_c0;c73592.graph_c1;c73907.graph_c0;c75210.graph_c0;c75496.graph_c0;c76968.graph_c1;c77251.graph_c2;c77727.graph_c1;c77956.graph_c0…
Inositol phosphate metabolism	ko00562	53	113	0.315851	c62261.graph_c0;c65979.graph_c0;c67934.graph_c0;c68480.graph_c0;c76418.graph_c0;c76529.graph_c0;c77923.graph_c0;c77936.graph_c0;c78064.graph_c0;c79788.graph_c0;c80007.graph_c0;c80629.graph_c0;c81156.graph_c0;c81512.graph_c1;c82366.graph_c0;c82957.graph_c1;c83250.graph_c0;c83505.graph_c0;c84308.graph_c0;c84443.graph_c2;c84608.graph_c1;c84826.graph_c0;c84841.graph_c0;c85132.graph_c0;c85174.graph_c0…
Other types of O-glycan biosynthesis	ko00514	22	42	0.181652	c60412.graph_c0;c74388.graph_c0;c76423.graph_c0;c79518.graph_c0;c80149.graph_c0;c80494.graph_c0;c80584.graph_c0;c82259.graph_c1;c82259.graph_c2;c82384.graph_c0;c82538.graph_c0;c83335.graph_c0;c83987.graph_c0;c84257.graph_c1;c85367.graph_c2;c85543.graph_c0;c85872.graph_c0;c85943.graph_c1;c87114.graph_c2;c87453.graph_c1;c88058.graph_c0;c88179.graph_c1
Insulin signaling pathway	ko04910	90	190	0.210421	c41637.graph_c0;c41862.graph_c0;c41878.graph_c0;c65167.graph_c0;c67964.graph_c1;c68311.graph_c0;c69231.graph_c0;c72831.graph_c0;c73601.graph_c0;c73726.graph_c0;c75852.graph_c0;c75875.graph_c0;c76126.graph_c1;c76219.graph_c1;c76370.graph_c0;c78352.graph_c0;c78408.graph_c0;c79878.graph_c0;c80303.graph_c0;c80673.graph_c0;c80817.graph_c0;c80833.graph_c1;c81471.graph_c0;c81512.graph_c1;c81596.graph_c0…
Progesterone-mediated oocyte maturation	ko04914	53	125	0.6948	c59027.graph_c1;c66974.graph_c0;c68239.graph_c0;c68363.graph_c0;c68471.graph_c0;c68821.graph_c0;c68821.graph_c1;c72077.graph_c0;c73601.graph_c0;c75165.graph_c0;c76191.graph_c0;c77957.graph_c0;c78104.graph_c0;c78352.graph_c0;c79458.graph_c0;c79854.graph_c0;c80817.graph_c0;c81200.graph_c0;c81394.graph_c3;c81512.graph_c1;c81596.graph_c0;c81758.graph_c0;c82202.graph_c0;c82669.graph_c2;c82897.graph_c0…
Arginine and proline metabolism	ko00330	27	58	0.410648	c42266.graph_c0;c57467.graph_c0;c68002.graph_c0;c68072.graph_c0;c68675.graph_c0;c72847.graph_c0;c75648.graph_c0;c76828.graph_c0;c76828.graph_c1;c77062.graph_c0;c78028.graph_c0;c78493.graph_c0;c78762.graph_c0;c80014.graph_c0;c82029.graph_c0;c82029.graph_c1;c82182.graph_c0;c82516.graph_c0;c83912.graph_c0;c86622.graph_c0;c86958.graph_c0;c87543.graph_c0;c88655.graph_c0;c89166.graph_c0;c89258.graph_c0…
Lysosome	ko04142	77	140	0.00630376	c41581.graph_c0;c41669.graph_c0;c41681.graph_c0;c41718.graph_c0;c59777.graph_c0;c62371.graph_c0;c65040.graph_c0;c68060.graph_c0;c68238.graph_c0;c68454.graph_c0;c68719.graph_c0;c73307.graph_c0;c73545.graph_c0;c74335.graph_c0;c74350.graph_c0;c75778.graph_c0;c75885.graph_c0;c75983.graph_c0;c75989.graph_c0;c76106.graph_c0;c76309.graph_c0;c76738.graph_c0;c76773.graph_c0;c77384.graph_c0;c77436.graph_c1…
Glycine, serine and threonine metabolism	ko00260	22	52	0.662312	c56046.graph_c1;c59884.graph_c0;c62030.graph_c0;c64211.graph_c0;c68002.graph_c0;c68138.graph_c0;c68675.graph_c0;c74136.graph_c0;c75876.graph_c0;c77907.graph_c0;c81037.graph_c0;c82629.graph_c0;c82927.graph_c3;c84386.graph_c0;c85102.graph_c0;c86813.graph_c0;c86903.graph_c3;c87079.graph_c0;c88253.graph_c0;c88564.graph_c2;c89191.graph_c0;c89503.graph_c0
Arachidonic acid metabolism	ko00590	19	53	0.916618	c58253.graph_c0;c63575.graph_c0;c65378.graph_c0;c72975.graph_c0;c74493.graph_c0;c79970.graph_c0;c81165.graph_c0;c82948.graph_c0;c83538.graph_c0;c83834.graph_c0;c84556.graph_c0;c86113.graph_c3;c86904.graph_c0;c87712.graph_c0;c88114.graph_c0;c88115.graph_c4;c88546.graph_c0;c90527.graph_c0;c90636.graph_c0
Glutamatergic synapse	ko04724	1	6	0.970042	c86106.graph_c3
Glycosaminoglycan degradation	ko00531	14	19	0.00907398	c62371.graph_c0;c65040.graph_c0;c65450.graph_c0;c73307.graph_c0;c78311.graph_c0;c79387.graph_c0;c79469.graph_c0;c80438.graph_c0;c82822.graph_c0;c84533.graph_c0;c84769.graph_c3;c84890.graph_c5;c86174.graph_c0;c87675.graph_c1
Fanconi anemia pathway	ko03460	34	51	0.000995022	c68287.graph_c0;c68789.graph_c0;c73219.graph_c2;c76876.graph_c0;c77488.graph_c0;c78643.graph_c1;c78834.graph_c1;c80642.graph_c0;c80672.graph_c0;c81014.graph_c0;c81085.graph_c0;c81085.graph_c2;c81334.graph_c1;c81692.graph_c0;c82025.graph_c0;c82585.graph_c0;c83239.graph_c0;c83797.graph_c0;c84081.graph_c0;c84149.graph_c1;c84480.graph_c0;c84517.graph_c0;c84580.graph_c1;c84845.graph_c0;c85522.graph_c0…
Apoptosis	ko04210	89	181	0.101165	c41560.graph_c0;c41561.graph_c0;c41605.graph_c0;c41669.graph_c0;c41704.graph_c0;c41826.graph_c0;c57844.graph_c0;c59777.graph_c0;c59907.graph_c0;c64311.graph_c0;c64827.graph_c0;c68311.graph_c0;c68454.graph_c0;c68529.graph_c0;c68679.graph_c0;c69016.graph_c0;c73218.graph_c0;c73601.graph_c0;c74010.graph_c0;c74350.graph_c0;c74653.graph_c0;c74687.graph_c0;c75018.graph_c0;c75989.graph_c0;c76139.graph_c0…
Morphine addiction	ko05032	1	5	0.946226	c86106.graph_c3
Ubiquinone and other terpenoid-quinone biosynthesis	ko00130	4	12	0.854146	c45969.graph_c0;c56938.graph_c0;c80681.graph_c0;c87214.graph_c0
Phenylalanine metabolism	ko00360	4	15	0.95233	c75997.graph_c0;c85515.graph_c0;c86325.graph_c0;c89191.graph_c0
Cardiac muscle contraction	ko04260	52	117	0.519243	c41689.graph_c0;c41772.graph_c0;c56378.graph_c0;c60400.graph_c0;c60574.graph_c0;c62188.graph_c0;c62697.graph_c0;c63614.graph_c0;c63623.graph_c0;c63725.graph_c0;c65078.graph_c0;c66451.graph_c0;c67011.graph_c0;c72267.graph_c0;c73445.graph_c0;c74563.graph_c0;c76056.graph_c1;c76203.graph_c0;c77055.graph_c0;c77225.graph_c0;c77819.graph_c0;c78258.graph_c1;c78866.graph_c0;c79085.graph_c0;c79775.graph_c1…
Legionellosis	ko05134	3	14	0.980658	c69281.graph_c0;c69281.graph_c1;c73528.graph_c0
NF-kappa B signaling pathway	ko04064	1	5	0.946226	c85738.graph_c2
Neuroactive ligand-receptor interaction	ko04080	108	345	1	c41329.graph_c0;c51553.graph_c0;c60065.graph_c1;c60266.graph_c0;c66055.graph_c0;c68017.graph_c0;c68390.graph_c0;c69207.graph_c0;c69262.graph_c1;c72894.graph_c0;c72894.graph_c1;c73032.graph_c0;c73240.graph_c0;c73686.graph_c0;c75104.graph_c0;c76310.graph_c0;c76694.graph_c0;c77495.graph_c0;c77656.graph_c0;c77939.graph_c0;c78096.graph_c1;c78149.graph_c0;c78166.graph_c1;c78676.graph_c0;c78720.graph_c0…
Aminoacyl-tRNA biosynthesis	ko00970	24	50	0.345767	c62793.graph_c0;c66183.graph_c0;c68150.graph_c0;c68618.graph_c0;c68742.graph_c0;c76158.graph_c0;c76843.graph_c0;c76868.graph_c0;c77418.graph_c0;c78428.graph_c0;c81520.graph_c0;c82023.graph_c0;c82939.graph_c1;c83304.graph_c0;c84566.graph_c0;c86296.graph_c0;c88052.graph_c1;c88272.graph_c2;c88668.graph_c0;c88824.graph_c2;c88863.graph_c0;c89190.graph_c0;c90343.graph_c0;c90469.graph_c0
Steroid hormone biosynthesis	ko00140	16	38	0.664651	c56757.graph_c0;c62019.graph_c0;c67154.graph_c0;c72251.graph_c0;c74550.graph_c0;c78426.graph_c0;c79716.graph_c0;c80369.graph_c0;c81342.graph_c0;c81496.graph_c0;c81828.graph_c0;c82641.graph_c1;c83296.graph_c1;c84266.graph_c0;c85688.graph_c0;c87163.graph_c3
RIG-I-like receptor signaling pathway	ko04622	26	62	0.689164	c41605.graph_c0;c59907.graph_c0;c62517.graph_c0;c66293.graph_c0;c68679.graph_c0;c68833.graph_c0;c72077.graph_c0;c75316.graph_c0;c77710.graph_c0;c77957.graph_c0;c79183.graph_c1;c79836.graph_c0;c80619.graph_c0;c81727.graph_c0;c82347.graph_c0;c83905.graph_c0;c84005.graph_c4;c84339.graph_c2;c84554.graph_c0;c85622.graph_c0;c85797.graph_c0;c86157.graph_c1;c86210.graph_c0;c86287.graph_c0;c86303.graph_c3…
Peroxisome	ko04146	45	99	0.442606	c41670.graph_c0;c41677.graph_c0;c66616.graph_c0;c69232.graph_c0;c73996.graph_c0;c74493.graph_c0;c74737.graph_c0;c76272.graph_c0;c76591.graph_c0;c77944.graph_c0;c78263.graph_c0;c78282.graph_c0;c78816.graph_c0;c78816.graph_c1;c79451.graph_c1;c79879.graph_c0;c79907.graph_c0;c80778.graph_c0;c82233.graph_c0;c82243.graph_c0;c82444.graph_c0;c82597.graph_c0;c83566.graph_c0;c83628.graph_c0;c83890.graph_c0…
p53 signaling pathway	ko04115	38	72	0.0895883	c41704.graph_c0;c41826.graph_c0;c57844.graph_c0;c66974.graph_c0;c67918.graph_c0;c68025.graph_c0;c68578.graph_c1;c68679.graph_c0;c68757.graph_c0;c68757.graph_c1;c68796.graph_c0;c73218.graph_c0;c73367.graph_c0;c73670.graph_c0;c73673.graph_c0;c74010.graph_c0;c74653.graph_c0;c75444.graph_c0;c76244.graph_c0;c77727.graph_c1;c78628.graph_c0;c79493.graph_c0;c79967.graph_c0;c80555.graph_c1;c80619.graph_c0…
Biotin metabolism	ko00780	1	1	0.442525	c81277.graph_c0
RNA polymerase	ko03020	13	26	0.345022	c41762.graph_c0;c68761.graph_c0;c68877.graph_c0;c69126.graph_c1;c75763.graph_c1;c75972.graph_c0;c77355.graph_c0;c78012.graph_c0;c80892.graph_c0;c83435.graph_c2;c84495.graph_c0;c84716.graph_c0;c86346.graph_c1
Citrate cycle (TCA cycle)	ko00020	16	56	0.994743	c60033.graph_c0;c68488.graph_c0;c68488.graph_c1;c69232.graph_c0;c73970.graph_c0;c76083.graph_c0;c79952.graph_c0;c81471.graph_c0;c81614.graph_c0;c82492.graph_c1;c83449.graph_c0;c84380.graph_c0;c86507.graph_c0;c88726.graph_c1;c89012.graph_c0;c90346.graph_c0
Glycosaminoglycan biosynthesis - heparan sulfate / heparin	ko00534	12	35	0.914612	c73017.graph_c0;c73538.graph_c0;c78270.graph_c0;c81124.graph_c0;c81883.graph_c0;c83444.graph_c0;c84973.graph_c0;c86101.graph_c2;c86122.graph_c0;c87875.graph_c1;c89299.graph_c1;c89812.graph_c1
Estrogen signaling pathway	ko04915	1	16	0.999914	c86106.graph_c3
Wnt signaling pathway	ko04310	85	180	0.229936	c41523.graph_c0;c64823.graph_c0;c65584.graph_c0;c66889.graph_c0;c68025.graph_c0;c68174.graph_c0;c68529.graph_c0;c68793.graph_c0;c68883.graph_c0;c72492.graph_c0;c73218.graph_c0;c73453.graph_c2;c73766.graph_c0;c73824.graph_c0;c74817.graph_c0;c75922.graph_c0;c76675.graph_c0;c77251.graph_c2;c78010.graph_c0;c78205.graph_c0;c78527.graph_c0;c78582.graph_c1;c78626.graph_c1;c79084.graph_c0;c79397.graph_c0…
Pyruvate metabolism	ko00620	14	61	0.999851	c68675.graph_c0;c79952.graph_c0;c80075.graph_c0;c81471.graph_c0;c81729.graph_c0;c82009.graph_c0;c83862.graph_c0;c83912.graph_c0;c86226.graph_c0;c86390.graph_c0;c86780.graph_c0;c88726.graph_c1;c89012.graph_c0;c90346.graph_c0
Tyrosine metabolism	ko00350	11	35	0.957602	c62165.graph_c0;c69168.graph_c0;c75997.graph_c0;c78894.graph_c1;c82287.graph_c0;c82621.graph_c0;c82640.graph_c1;c85515.graph_c0;c85769.graph_c0;c88601.graph_c0;c89191.graph_c0
Adherens junction	ko04520	84	142	0.000216942	c41815.graph_c0;c57325.graph_c0;c57325.graph_c1;c59742.graph_c0;c68174.graph_c0;c68547.graph_c1;c68656.graph_c0;c69109.graph_c0;c75496.graph_c0;c76488.graph_c0;c77251.graph_c2;c77494.graph_c1;c78142.graph_c0;c78582.graph_c1;c79870.graph_c0;c80072.graph_c0;c80191.graph_c0;c80241.graph_c0;c80284.graph_c1;c80357.graph_c0;c80357.graph_c1;c80639.graph_c0;c80758.graph_c0;c80921.graph_c0;c81033.graph_c0…
Glycerolipid metabolism	ko00561	33	64	0.145331	c68362.graph_c0;c68513.graph_c0;c68627.graph_c1;c68675.graph_c0;c68919.graph_c0;c74241.graph_c1;c74274.graph_c0;c75983.graph_c0;c76850.graph_c0;c77520.graph_c0;c78300.graph_c0;c78914.graph_c0;c78914.graph_c1;c79931.graph_c0;c80158.graph_c0;c82175.graph_c0;c82274.graph_c0;c82274.graph_c1;c82303.graph_c0;c82330.graph_c1;c82380.graph_c1;c83912.graph_c0;c85767.graph_c1;c86060.graph_c0;c86446.graph_c1…
beta-Alanine metabolism	ko00410	17	39	0.594433	c42266.graph_c0;c57467.graph_c0;c68675.graph_c0;c69285.graph_c0;c75997.graph_c0;c76272.graph_c0;c77062.graph_c0;c78064.graph_c0;c81969.graph_c0;c83912.graph_c0;c85113.graph_c0;c85515.graph_c0;c86095.graph_c0;c89191.graph_c0;c89274.graph_c0;c89359.graph_c1;c89359.graph_c4
Fatty acid metabolism	ko01212	32	70	0.447899	c41788.graph_c0;c67154.graph_c0;c68560.graph_c0;c68719.graph_c0;c68914.graph_c0;c69285.graph_c0;c73214.graph_c0;c73996.graph_c0;c74736.graph_c0;c75468.graph_c0;c76272.graph_c0;c76309.graph_c0;c76785.graph_c0;c78816.graph_c0;c78816.graph_c1;c79599.graph_c0;c79879.graph_c0;c80369.graph_c0;c81250.graph_c0;c82597.graph_c0;c83019.graph_c0;c84086.graph_c0;c84485.graph_c0;c85113.graph_c0;c85663.graph_c0…
Phenylalanine, tyrosine and tryptophan biosynthesis	ko00400	1	5	0.946226	c86325.graph_c0
Pentose phosphate pathway	ko00030	14	53	0.997702	c63372.graph_c0;c64925.graph_c0;c74747.graph_c0;c75262.graph_c0;c79947.graph_c0;c82767.graph_c0;c85381.graph_c0;c86743.graph_c0;c86953.graph_c2;c86953.graph_c3;c87235.graph_c1;c88264.graph_c0;c88390.graph_c2;c88924.graph_c1
Drug metabolism - cytochrome P450	ko00982	14	40	0.911324	c62165.graph_c0;c68592.graph_c0;c74043.graph_c0;c74995.graph_c0;c75528.graph_c1;c75997.graph_c0;c76385.graph_c0;c76591.graph_c0;c77692.graph_c0;c81342.graph_c0;c81828.graph_c0;c85515.graph_c0;c85688.graph_c0;c88601.graph_c0
Dorso-ventral axis formation	ko04320	14	28	0.334327	c75165.graph_c0;c77228.graph_c1;c81394.graph_c3;c81596.graph_c0;c82462.graph_c0;c82669.graph_c2;c83630.graph_c0;c83782.graph_c0;c84224.graph_c0;c84236.graph_c0;c86640.graph_c4;c88805.graph_c3;c89360.graph_c0;c89816.graph_c2
Tryptophan metabolism	ko00380	15	43	0.91978	c61561.graph_c0;c68675.graph_c0;c69285.graph_c0;c72847.graph_c0;c73214.graph_c0;c76272.graph_c0;c77944.graph_c0;c82492.graph_c1;c83912.graph_c0;c85479.graph_c0;c85697.graph_c0;c85786.graph_c0;c86466.graph_c7;c86507.graph_c0;c88601.graph_c0
Focal adhesion	ko04510	152	297	0.0082851	c56999.graph_c0;c57325.graph_c0;c57325.graph_c1;c68025.graph_c0;c68529.graph_c0;c68542.graph_c0;c68656.graph_c0;c69224.graph_c0;c73601.graph_c0;c73633.graph_c0;c74950.graph_c0;c75496.graph_c0;c76454.graph_c0;c76474.graph_c0;c77991.graph_c0;c77991.graph_c1;c77991.graph_c2;c78113.graph_c0;c78253.graph_c0;c78352.graph_c0;c78740.graph_c0;c79264.graph_c0;c79809.graph_c1;c79809.graph_c2;c79878.graph_c0…
Influenza A	ko05164	1	14	0.999723	c75939.graph_c0
Parkinson's disease	ko05012	1	32	1	c79085.graph_c0
Phagosome	ko04145	81	181	0.474519	c41602.graph_c0;c41658.graph_c0;c41658.graph_c1;c41669.graph_c0;c41681.graph_c0;c41805.graph_c0;c56753.graph_c0;c59777.graph_c0;c68238.graph_c0;c68454.graph_c0;c68651.graph_c1;c69051.graph_c0;c69544.graph_c0;c74083.graph_c1;c74114.graph_c0;c75778.graph_c0;c76081.graph_c0;c76454.graph_c0;c76705.graph_c0;c77901.graph_c0;c77968.graph_c1;c78185.graph_c0;c78853.graph_c0;c80826.graph_c0;c81228.graph_c0…
Herpes simplex infection	ko05168	102	182	0.00078115	c41593.graph_c0;c41605.graph_c0;c41824.graph_c0;c41878.graph_c0;c65029.graph_c0;c66351.graph_c0;c66598.graph_c0;c68174.graph_c0;c68529.graph_c0;c68679.graph_c0;c68833.graph_c0;c73218.graph_c0;c74010.graph_c0;c74114.graph_c0;c75316.graph_c0;c75440.graph_c0;c76050.graph_c0;c76226.graph_c0;c76539.graph_c0;c76657.graph_c0;c77251.graph_c2;c77403.graph_c0;c77631.graph_c0;c77945.graph_c0;c78000.graph_c0…
Phosphatidylinositol signaling system	ko04070	67	141	0.240314	c62261.graph_c0;c65979.graph_c0;c67934.graph_c0;c67964.graph_c1;c68480.graph_c0;c73601.graph_c0;c73782.graph_c1;c76418.graph_c0;c76529.graph_c0;c77923.graph_c0;c77936.graph_c0;c78352.graph_c0;c79788.graph_c0;c80007.graph_c0;c80629.graph_c0;c80817.graph_c0;c81512.graph_c1;c82274.graph_c0;c82274.graph_c1;c82330.graph_c1;c82366.graph_c0;c82897.graph_c0;c82957.graph_c1;c83250.graph_c0;c83379.graph_c0…
Porphyrin and chlorophyll metabolism	ko00860	18	35	0.245374	c57969.graph_c0;c61291.graph_c0;c68618.graph_c0;c75887.graph_c0;c76518.graph_c0;c80047.graph_c0;c81342.graph_c0;c81828.graph_c0;c83534.graph_c0;c84386.graph_c0;c85085.graph_c6;c85688.graph_c0;c86633.graph_c4;c86903.graph_c3;c87166.graph_c1;c87224.graph_c5;c88253.graph_c0;c90562.graph_c0
Acute myeloid leukemia	ko05221	1	1	0.442525	c89787.graph_c0
PI3K-Akt signaling pathway	ko04151	1	26	1	c77974.graph_c1
DNA replication	ko03030	23	34	0.00494977	c43490.graph_c0;c65234.graph_c0;c68287.graph_c0;c68308.graph_c0;c68545.graph_c0;c72430.graph_c0;c73574.graph_c0;c73746.graph_c0;c75074.graph_c0;c80780.graph_c0;c80828.graph_c0;c81606.graph_c0;c83239.graph_c0;c84994.graph_c1;c85316.graph_c0;c85545.graph_c1;c85585.graph_c3;c86055.graph_c0;c87360.graph_c4;c88182.graph_c0;c88627.graph_c7;c89865.graph_c0;c90398.graph_c0
Fatty acid degradation	ko00071	28	68	0.736644	c41788.graph_c0;c62165.graph_c0;c68675.graph_c0;c68914.graph_c0;c69285.graph_c0;c73214.graph_c0;c73996.graph_c0;c75468.graph_c0;c76272.graph_c0;c76785.graph_c0;c78816.graph_c0;c78816.graph_c1;c79599.graph_c0;c79879.graph_c0;c82444.graph_c0;c82597.graph_c0;c83019.graph_c0;c83912.graph_c0;c84086.graph_c0;c85113.graph_c0;c85663.graph_c0;c86466.graph_c7;c87307.graph_c1;c88650.graph_c1;c88731.graph_c1…
Adipocytokine signaling pathway	ko04920	46	98	0.329975	c41878.graph_c0;c59907.graph_c0;c68647.graph_c0;c73726.graph_c0;c73935.graph_c0;c73996.graph_c0;c76370.graph_c0;c78408.graph_c0;c78816.graph_c0;c78816.graph_c1;c79879.graph_c0;c80303.graph_c0;c81471.graph_c0;c81727.graph_c0;c82105.graph_c0;c82597.graph_c0;c82930.graph_c0;c83019.graph_c0;c83082.graph_c1;c83653.graph_c0;c84005.graph_c4;c84339.graph_c2;c84554.graph_c0;c84695.graph_c0;c84695.graph_c1…
Biosynthesis of unsaturated fatty acids	ko01040	9	27	0.911238	c67154.graph_c0;c68560.graph_c0;c69285.graph_c0;c74736.graph_c0;c80369.graph_c0;c81250.graph_c0;c84485.graph_c0;c87179.graph_c0;c87891.graph_c1
Endocytosis	ko04144	174	374	0.195123	c41545.graph_c0;c41658.graph_c0;c41658.graph_c1;c41815.graph_c0;c41938.graph_c0;c41938.graph_c1;c46860.graph_c0;c58082.graph_c0;c63816.graph_c0;c67892.graph_c0;c68542.graph_c0;c68656.graph_c0;c68818.graph_c0;c69048.graph_c0;c69267.graph_c0;c73313.graph_c0;c73528.graph_c0;c73842.graph_c0;c73971.graph_c0;c74466.graph_c0;c74920.graph_c0;c74940.graph_c0;c75209.graph_c0;c75292.graph_c0;c75299.graph_c0…
Arginine biosynthesis	ko00220	13	35	0.846177	c57701.graph_c0;c80609.graph_c0;c80809.graph_c0;c80982.graph_c0;c81183.graph_c0;c81659.graph_c1;c81816.graph_c1;c81816.graph_c2;c82320.graph_c0;c84901.graph_c1;c87543.graph_c0;c89111.graph_c1;c89258.graph_c0
Ether lipid metabolism	ko00565	22	47	0.416145	c58253.graph_c0;c68919.graph_c0;c74274.graph_c0;c79752.graph_c0;c81198.graph_c0;c81198.graph_c2;c81209.graph_c0;c81778.graph_c0;c82879.graph_c0;c83834.graph_c0;c84291.graph_c3;c84556.graph_c0;c85397.graph_c1;c85623.graph_c0;c86113.graph_c3;c86498.graph_c0;c87260.graph_c3;c88010.graph_c0;c88115.graph_c4;c88687.graph_c0;c88687.graph_c1;c89727.graph_c1
Basal cell carcinoma	ko05217	1	1	0.442525	c89787.graph_c0
Amino sugar and nucleotide sugar metabolism	ko00520	24	58	0.716165	c41511.graph_c0;c41820.graph_c0;c52518.graph_c0;c59486.graph_c0;c63811.graph_c0;c68385.graph_c0;c73750.graph_c0;c77600.graph_c0;c77659.graph_c0;c80373.graph_c1;c80430.graph_c0;c80438.graph_c0;c82093.graph_c0;c83033.graph_c0;c83084.graph_c0;c85381.graph_c0;c86427.graph_c2;c87895.graph_c0;c87993.graph_c1;c88131.graph_c1;c88875.graph_c2;c88924.graph_c1;c90208.graph_c0;c90617.graph_c0
Hippo signaling pathway	ko04390	4	15	0.95233	c77974.graph_c1;c80328.graph_c1;c82484.graph_c0;c89787.graph_c0
Regulation of autophagy	ko04140	12	26	0.497839	c68493.graph_c0;c76336.graph_c0;c77557.graph_c0;c77704.graph_c0;c79753.graph_c0;c82308.graph_c0;c83300.graph_c0;c84534.graph_c2;c89240.graph_c0;c89499.graph_c0;c89762.graph_c0;c89876.graph_c2
Biosynthesis of amino acids	ko01230	40	135	0.999848	c41865.graph_c0;c57701.graph_c0;c62030.graph_c0;c63372.graph_c0;c64211.graph_c0;c68072.graph_c0;c68250.graph_c0;c68675.graph_c0;c69232.graph_c0;c74136.graph_c0;c75262.graph_c0;c75876.graph_c0;c76828.graph_c0;c76828.graph_c1;c78028.graph_c0;c78151.graph_c0;c79947.graph_c0;c80609.graph_c0;c80809.graph_c0;c80982.graph_c0;c81183.graph_c0;c81659.graph_c1;c82320.graph_c0;c82767.graph_c0;c82927.graph_c3…
AGE-RAGE signaling pathway in diabetic complications	ko04933	85	161	0.0168231	c41815.graph_c0;c41826.graph_c0;c61243.graph_c0;c68025.graph_c0;c68529.graph_c0;c72077.graph_c0;c72408.graph_c0;c73592.graph_c0;c73592.graph_c1;c73601.graph_c0;c75496.graph_c0;c76019.graph_c0;c76418.graph_c0;c77727.graph_c1;c77957.graph_c0;c78113.graph_c0;c78209.graph_c0;c78352.graph_c0;c78361.graph_c0;c79415.graph_c0;c80241.graph_c0;c80583.graph_c1;c80629.graph_c0;c80817.graph_c0;c81512.graph_c1…
Oxidative phosphorylation	ko00190	61	163	0.96915	c41681.graph_c0;c41689.graph_c0;c41742.graph_c0;c41772.graph_c0;c41805.graph_c0;c41852.graph_c0;c41958.graph_c0;c50049.graph_c0;c56378.graph_c0;c56753.graph_c0;c56788.graph_c0;c60574.graph_c0;c61291.graph_c0;c61616.graph_c0;c62188.graph_c0;c63200.graph_c0;c63614.graph_c0;c63623.graph_c0;c63725.graph_c0;c64410.graph_c3;c65078.graph_c0;c66451.graph_c0;c67011.graph_c0;c67781.graph_c0;c67781.graph_c1…
Butanoate metabolism	ko00650	5	25	0.997157	c69285.graph_c0;c73214.graph_c0;c75468.graph_c0;c76272.graph_c0;c89274.graph_c0
Galactose metabolism	ko00052	20	39	0.233571	c65040.graph_c0;c68385.graph_c0;c75983.graph_c0;c78408.graph_c0;c78914.graph_c0;c78914.graph_c1;c80373.graph_c1;c80953.graph_c0;c80953.graph_c1;c82305.graph_c1;c83084.graph_c0;c84769.graph_c3;c85381.graph_c0;c86401.graph_c0;c86427.graph_c2;c87453.graph_c1;c87895.graph_c0;c88131.graph_c1;c88264.graph_c0;c89359.graph_c3
ErbB signaling pathway	ko04012	60	119	0.101501	c41814.graph_c0;c61243.graph_c0;c64823.graph_c0;c68311.graph_c0;c68389.graph_c0;c68529.graph_c0;c68656.graph_c0;c73601.graph_c0;c75875.graph_c0;c78352.graph_c0;c79616.graph_c1;c79809.graph_c1;c79809.graph_c2;c80629.graph_c0;c80817.graph_c0;c81033.graph_c0;c81386.graph_c0;c81512.graph_c1;c81596.graph_c0;c81667.graph_c0;c81809.graph_c0;c82202.graph_c0;c82424.graph_c1;c82715.graph_c1;c82897.graph_c0…
ABC transporters	ko02010	26	69	0.89068	c52287.graph_c0;c63565.graph_c0;c68715.graph_c0;c74114.graph_c0;c81545.graph_c0;c81928.graph_c0;c82152.graph_c1;c83089.graph_c0;c85259.graph_c0;c86263.graph_c0;c86656.graph_c2;c86656.graph_c3;c86800.graph_c0;c87373.graph_c1;c87416.graph_c0;c87961.graph_c0;c88510.graph_c2;c88680.graph_c0;c88892.graph_c0;c88892.graph_c1;c88923.graph_c0;c89039.graph_c0;c89184.graph_c1;c89822.graph_c2;c89856.graph_c3…
Ribosome biogenesis in eukaryotes	ko03008	44	76	0.0111527	c56524.graph_c0;c63507.graph_c0;c67978.graph_c0;c68048.graph_c0;c68426.graph_c0;c68814.graph_c0;c68814.graph_c1;c73448.graph_c0;c73467.graph_c0;c75361.graph_c0;c75421.graph_c0;c76105.graph_c0;c76293.graph_c0;c77251.graph_c2;c77550.graph_c1;c78189.graph_c0;c78222.graph_c0;c78582.graph_c1;c78997.graph_c0;c79893.graph_c0;c80885.graph_c0;c80948.graph_c0;c81968.graph_c0;c82825.graph_c0;c82907.graph_c0…
Glyoxylate and dicarboxylate metabolism	ko00630	12	49	0.998775	c56046.graph_c1;c74136.graph_c0;c77944.graph_c0;c79451.graph_c1;c81037.graph_c0;c81183.graph_c0;c81659.graph_c1;c82629.graph_c0;c84380.graph_c0;c88564.graph_c2;c89730.graph_c0;c90346.graph_c0
One carbon pool by folate	ko00670	10	17	0.166789	c57300.graph_c0;c74136.graph_c0;c74161.graph_c0;c74740.graph_c0;c83259.graph_c0;c84362.graph_c0;c87324.graph_c2;c87415.graph_c0;c88247.graph_c6;c88816.graph_c1
Mucin type O-Glycan biosynthesis	ko00512	17	32	0.201543	c74060.graph_c0;c75478.graph_c1;c76772.graph_c0;c79850.graph_c0;c81570.graph_c0;c84094.graph_c1;c84722.graph_c0;c85701.graph_c0;c87312.graph_c1;c87597.graph_c3;c87597.graph_c4;c87991.graph_c0;c88140.graph_c0;c88261.graph_c5;c89167.graph_c4;c89342.graph_c5;c90408.graph_c0
mRNA surveillance pathway	ko03015	47	104	0.46071	c41755.graph_c0;c60869.graph_c0;c66351.graph_c0;c68853.graph_c0;c69043.graph_c0;c73849.graph_c0;c76131.graph_c0;c76265.graph_c0;c76968.graph_c1;c77631.graph_c0;c77725.graph_c0;c78385.graph_c0;c78587.graph_c0;c79015.graph_c0;c79598.graph_c0;c79798.graph_c0;c79878.graph_c0;c80444.graph_c0;c80673.graph_c0;c83101.graph_c0;c84114.graph_c2;c85123.graph_c7;c85862.graph_c1;c85984.graph_c0;c86403.graph_c1…
Dilated cardiomyopathy	ko05414	1	13	0.999503	c90945.graph_c0
Long-term depression	ko04730	1	3	0.826815	c86106.graph_c3
Serotonergic synapse	ko04726	1	4	0.903491	c86106.graph_c3
Cholinergic synapse	ko04725	1	4	0.903491	c86106.graph_c3
Butirosin and neomycin biosynthesis	ko00524	2	5	0.73255	c86427.graph_c2;c88131.graph_c1
Cytosolic DNA-sensing pathway	ko04623	17	35	0.363068	c41762.graph_c0;c68877.graph_c0;c69126.graph_c1;c69131.graph_c0;c75763.graph_c1;c75972.graph_c0;c77355.graph_c0;c78012.graph_c0;c79183.graph_c1;c79775.graph_c0;c79836.graph_c0;c81727.graph_c0;c82347.graph_c0;c83435.graph_c2;c84554.graph_c0;c84716.graph_c0;c86157.graph_c1
Ubiquitin mediated proteolysis	ko04120	76	154	0.113775	c41862.graph_c0;c41878.graph_c0;c56639.graph_c0;c62489.graph_c0;c65615.graph_c0;c68261.graph_c0;c69030.graph_c0;c72143.graph_c0;c73251.graph_c0;c74914.graph_c1;c74935.graph_c0;c75444.graph_c0;c76056.graph_c2;c76191.graph_c0;c76192.graph_c0;c76192.graph_c1;c76995.graph_c0;c77542.graph_c0;c77782.graph_c0;c77785.graph_c0;c77842.graph_c0;c78104.graph_c0;c79227.graph_c1;c79516.graph_c0;c79967.graph_c0…
Folate biosynthesis	ko00790	7	15	0.524384	c41725.graph_c0;c68784.graph_c0;c77891.graph_c0;c78200.graph_c0;c78475.graph_c0;c80003.graph_c1;c88468.graph_c0
Terpenoid backbone biosynthesis	ko00900	11	21	0.296074	c66816.graph_c0;c73783.graph_c0;c75708.graph_c0;c76487.graph_c0;c78133.graph_c0;c82465.graph_c0;c82485.graph_c0;c83208.graph_c0;c85772.graph_c0;c86822.graph_c1;c88219.graph_c1
Rap1 signaling pathway	ko04015	1	16	0.999914	c86106.graph_c3
Primary bile acid biosynthesis	ko00120	4	15	0.95233	c74550.graph_c0;c83305.graph_c0;c89479.graph_c0;c90097.graph_c1
alpha-Linolenic acid metabolism	ko00592	5	23	0.993411	c58253.graph_c0;c83834.graph_c0;c84556.graph_c0;c86113.graph_c3;c88115.graph_c4
Regulation of actin cytoskeleton	ko04810	143	287	0.0299428	c41600.graph_c0;c41938.graph_c0;c41938.graph_c1;c51553.graph_c0;c56999.graph_c0;c57325.graph_c0;c57325.graph_c1;c62261.graph_c0;c68147.graph_c0;c68311.graph_c0;c68656.graph_c0;c68693.graph_c0;c69207.graph_c0;c73147.graph_c0;c73601.graph_c0;c75451.graph_c0;c75496.graph_c0;c76072.graph_c0;c76404.graph_c0;c76454.graph_c0;c76960.graph_c1;c77923.graph_c0;c77973.graph_c0;c78253.graph_c0;c78352.graph_c0…
Notch signaling pathway	ko04330	27	72	0.900349	c60412.graph_c0;c68174.graph_c0;c75661.graph_c0;c75661.graph_c1;c78834.graph_c1;c80672.graph_c0;c81081.graph_c0;c82259.graph_c1;c82259.graph_c2;c82740.graph_c0;c82906.graph_c0;c84241.graph_c0;c84595.graph_c1;c85219.graph_c0;c86002.graph_c4;c86177.graph_c0;c86494.graph_c1;c86494.graph_c6;c86859.graph_c0;c87150.graph_c4;c87487.graph_c1;c87754.graph_c0;c87867.graph_c2;c88077.graph_c1;c88223.graph_c3…
Carbon metabolism	ko01200	59	210	1	c41865.graph_c0;c60033.graph_c0;c62030.graph_c0;c62165.graph_c0;c63372.graph_c0;c64211.graph_c0;c64925.graph_c0;c68250.graph_c0;c69232.graph_c0;c69285.graph_c0;c73970.graph_c0;c74136.graph_c0;c74747.graph_c0;c75262.graph_c0;c75468.graph_c0;c75876.graph_c0;c76083.graph_c0;c76272.graph_c0;c77791.graph_c0;c77944.graph_c0;c78064.graph_c0;c78151.graph_c0;c79451.graph_c1;c79947.graph_c0;c79952.graph_c0…
RNA transport	ko03013	88	208	0.740152	c42486.graph_c0;c57323.graph_c0;c60172.graph_c0;c66351.graph_c0;c67959.graph_c0;c68357.graph_c0;c69043.graph_c0;c69231.graph_c0;c69281.graph_c0;c69281.graph_c1;c73401.graph_c1;c73448.graph_c0;c73467.graph_c0;c73800.graph_c0;c74036.graph_c0;c74935.graph_c0;c75852.graph_c0;c75875.graph_c0;c76219.graph_c1;c76265.graph_c0;c77462.graph_c0;c77544.graph_c0;c77545.graph_c0;c77550.graph_c1;c77631.graph_c0…
Phospholipase D signaling pathway	ko04072	1	4	0.903491	c73528.graph_c0
Ribosome	ko03010	54	263	1	c41576.graph_c0;c41586.graph_c0;c41601.graph_c0;c41678.graph_c0;c41685.graph_c0;c41700.graph_c0;c41722.graph_c0;c41850.graph_c0;c42022.graph_c0;c57252.graph_c0;c57309.graph_c0;c57332.graph_c0;c57439.graph_c0;c57570.graph_c0;c61411.graph_c0;c62982.graph_c0;c63268.graph_c0;c63328.graph_c1;c64722.graph_c0;c64921.graph_c0;c66060.graph_c0;c67268.graph_c0;c67912.graph_c0;c68477.graph_c0;c68854.graph_c0…
Starch and sucrose metabolism	ko00500	24	63	0.868225	c41511.graph_c0;c72450.graph_c0;c76126.graph_c1;c77659.graph_c0;c78408.graph_c0;c80373.graph_c1;c80953.graph_c0;c80953.graph_c1;c81342.graph_c0;c81828.graph_c0;c83066.graph_c0;c83314.graph_c1;c83410.graph_c0;c85381.graph_c0;c85649.graph_c4;c85688.graph_c0;c86401.graph_c0;c86427.graph_c2;c87911.graph_c0;c88131.graph_c1;c88924.graph_c1;c89359.graph_c3;c89898.graph_c3;c89898.graph_c4
Nicotinate and nicotinamide metabolism	ko00760	18	33	0.154388	c74714.graph_c0;c75170.graph_c1;c78263.graph_c0;c80095.graph_c0;c81092.graph_c0;c81270.graph_c1;c81792.graph_c0;c82115.graph_c0;c83020.graph_c0;c83314.graph_c1;c83688.graph_c0;c84736.graph_c0;c85585.graph_c0;c87545.graph_c1;c87634.graph_c0;c88152.graph_c0;c88509.graph_c4;c88601.graph_c0
Alzheimer's disease	ko05010	1	22	0.999997	c79085.graph_c0
Cell cycle	ko04110	81	139	0.000542768	c41704.graph_c0;c41802.graph_c0;c41815.graph_c0;c43356.graph_c0;c57844.graph_c0;c61243.graph_c0;c64823.graph_c0;c66974.graph_c0;c67918.graph_c0;c68025.graph_c0;c68174.graph_c0;c68239.graph_c0;c68363.graph_c0;c68796.graph_c0;c68834.graph_c0;c73218.graph_c0;c73673.graph_c0;c73746.graph_c0;c74279.graph_c0;c74653.graph_c0;c75253.graph_c1;c75400.graph_c0;c75661.graph_c0;c75661.graph_c1;c76162.graph_c0…
Alanine, aspartate and glutamate metabolism	ko00250	18	52	0.940192	c59486.graph_c0;c77531.graph_c0;c79888.graph_c0;c80609.graph_c0;c80809.graph_c0;c80982.graph_c0;c81183.graph_c0;c81608.graph_c0;c81659.graph_c1;c81816.graph_c1;c81816.graph_c2;c82516.graph_c0;c84552.graph_c0;c87014.graph_c4;c87102.graph_c1;c89111.graph_c1;c89274.graph_c0;c89503.graph_c0
Intestinal immune network for IgA production	ko04672	16	25	0.0370319	c41545.graph_c0;c69267.graph_c0;c76139.graph_c0;c80405.graph_c0;c82401.graph_c0;c82556.graph_c0;c82915.graph_c0;c84814.graph_c0;c86503.graph_c1;c86883.graph_c0;c87134.graph_c5;c87189.graph_c3;c89059.graph_c0;c89066.graph_c0;c90093.graph_c0;c90172.graph_c0
Pyrimidine metabolism	ko00240	55	102	0.030304	c41762.graph_c0;c43490.graph_c0;c57300.graph_c0;c68229.graph_c0;c68761.graph_c0;c68877.graph_c0;c69117.graph_c0;c69126.graph_c1;c73574.graph_c0;c74802.graph_c0;c75170.graph_c1;c75763.graph_c1;c75945.graph_c0;c75972.graph_c0;c76166.graph_c0;c76405.graph_c0;c76516.graph_c0;c77355.graph_c0;c77384.graph_c0;c78012.graph_c0;c78114.graph_c1;c80071.graph_c1;c80436.graph_c1;c80470.graph_c0;c80787.graph_c0…
Melanogenesis	ko04916	61	134	0.415171	c65584.graph_c0;c67964.graph_c1;c68174.graph_c0;c68311.graph_c0;c68471.graph_c0;c68821.graph_c0;c68821.graph_c1;c69168.graph_c0;c73766.graph_c0;c75922.graph_c0;c76031.graph_c0;c76675.graph_c0;c77495.graph_c0;c78010.graph_c0;c79397.graph_c0;c79415.graph_c0;c79854.graph_c0;c80357.graph_c0;c80357.graph_c1;c81381.graph_c0;c81596.graph_c0;c81597.graph_c0;c81758.graph_c0;c81849.graph_c0;c82202.graph_c0…
Cysteine and methionine metabolism	ko00270	23	65	0.943263	c57467.graph_c0;c58908.graph_c0;c59884.graph_c0;c63339.graph_c0;c68138.graph_c0;c68628.graph_c0;c74416.graph_c0;c80450.graph_c0;c82009.graph_c0;c83057.graph_c0;c84362.graph_c0;c85512.graph_c0;c85876.graph_c0;c86387.graph_c2;c86937.graph_c0;c87015.graph_c0;c87266.graph_c0;c89036.graph_c1;c89075.graph_c0;c89232.graph_c1;c89503.graph_c0;c90346.graph_c0;c90416.graph_c0
RNA degradation	ko03018	36	90	0.822359	c41716.graph_c0;c41865.graph_c0;c61627.graph_c0;c64212.graph_c0;c68343.graph_c1;c68401.graph_c0;c75805.graph_c0;c76265.graph_c0;c78025.graph_c0;c78151.graph_c0;c78250.graph_c0;c78498.graph_c0;c78558.graph_c0;c78963.graph_c0;c79598.graph_c0;c79875.graph_c0;c79996.graph_c0;c80470.graph_c0;c82758.graph_c0;c83296.graph_c0;c83464.graph_c0;c85057.graph_c1;c85787.graph_c0;c86139.graph_c0;c86173.graph_c1…
Histidine metabolism	ko00340	10	26	0.785128	c68675.graph_c0;c72847.graph_c0;c75997.graph_c0;c77062.graph_c0;c77531.graph_c0;c83259.graph_c0;c83912.graph_c0;c85515.graph_c0;c88094.graph_c2;c90062.graph_c0
TGF-beta signaling pathway	ko04350	58	114	0.0900926	c41755.graph_c0;c41815.graph_c0;c43356.graph_c0;c60591.graph_c0;c64823.graph_c0;c68174.graph_c0;c69078.graph_c0;c74102.graph_c0;c74279.graph_c0;c75888.graph_c0;c75943.graph_c0;c76296.graph_c0;c76473.graph_c0;c76968.graph_c1;c76995.graph_c0;c78209.graph_c0;c78482.graph_c0;c79123.graph_c1;c79525.graph_c0;c79525.graph_c1;c79798.graph_c0;c80491.graph_c0;c81036.graph_c0;c81036.graph_c1;c81309.graph_c0…
Glycosaminoglycan biosynthesis - keratan sulfate	ko00533	8	20	0.726273	c74060.graph_c0;c75741.graph_c0;c76708.graph_c0;c82938.graph_c0;c84257.graph_c1;c87453.graph_c1;c87991.graph_c0;c88354.graph_c0
Toxoplasmosis	ko05145	1	12	0.999107	c86106.graph_c3
Spliceosome	ko03040	58	139	0.755188	c41585.graph_c0;c41646.graph_c0;c41716.graph_c0;c41807.graph_c0;c41846.graph_c0;c41861.graph_c0;c43426.graph_c0;c57323.graph_c0;c57692.graph_c0;c62960.graph_c0;c64212.graph_c0;c66351.graph_c0;c68062.graph_c0;c68261.graph_c0;c68584.graph_c0;c68595.graph_c0;c68820.graph_c0;c69043.graph_c0;c69981.graph_c1;c72986.graph_c0;c73401.graph_c0;c74321.graph_c0;c76657.graph_c0;c77594.graph_c0;c77631.graph_c0…
Vascular smooth muscle contraction	ko04270	64	156	0.816701	c52566.graph_c0;c56999.graph_c0;c58253.graph_c0;c58815.graph_c0;c64543.graph_c0;c67964.graph_c1;c68311.graph_c0;c68471.graph_c0;c73592.graph_c0;c73592.graph_c1;c75891.graph_c0;c76860.graph_c0;c78253.graph_c0;c78866.graph_c0;c79370.graph_c0;c79854.graph_c0;c79878.graph_c0;c80387.graph_c0;c80673.graph_c0;c80745.graph_c0;c80765.graph_c0;c80841.graph_c0;c81596.graph_c0;c81656.graph_c0;c81758.graph_c0…
Nitrogen metabolism	ko00910	7	19	0.810413	c75064.graph_c0;c75318.graph_c0;c79091.graph_c0;c81183.graph_c0;c81659.graph_c1;c89111.graph_c1;c89461.graph_c6
Fatty acid biosynthesis	ko00061	10	21	0.460496	c63907.graph_c0;c73996.graph_c0;c78816.graph_c0;c78816.graph_c1;c79879.graph_c0;c82597.graph_c0;c85663.graph_c0;c87307.graph_c1;c88650.graph_c1;c89400.graph_c4
Metabolism of xenobiotics by cytochrome P450	ko00980	12	42	0.987831	c62165.graph_c0;c68592.graph_c0;c74995.graph_c0;c75528.graph_c1;c75997.graph_c0;c76385.graph_c0;c76591.graph_c0;c77692.graph_c0;c81342.graph_c0;c81828.graph_c0;c85515.graph_c0;c85688.graph_c0
Colorectal cancer	ko05210	1	3	0.826815	c89787.graph_c0
Basal transcription factors	ko03022	18	33	0.154388	c41801.graph_c0;c62802.graph_c0;c67938.graph_c0;c75440.graph_c0;c76184.graph_c0;c76267.graph_c0;c77354.graph_c0;c77463.graph_c0;c77945.graph_c0;c78391.graph_c0;c78410.graph_c0;c80391.graph_c0;c80477.graph_c0;c84439.graph_c1;c85371.graph_c4;c85563.graph_c2;c85989.graph_c2;c90425.graph_c0
Lysine biosynthesis	ko00300	1	2	0.689261	c68675.graph_c0
Phototransduction	ko04744	10	30	0.919516	c66018.graph_c0;c67964.graph_c1;c80116.graph_c0;c80999.graph_c0;c82448.graph_c0;c83673.graph_c2;c84034.graph_c0;c88661.graph_c1;c88756.graph_c1;c89241.graph_c4
Purine metabolism	ko00230	91	212	0.678811	c41762.graph_c0;c43490.graph_c0;c61385.graph_c0;c63602.graph_c0;c65117.graph_c0;c68229.graph_c0;c68471.graph_c0;c68761.graph_c0;c68877.graph_c0;c69117.graph_c0;c69126.graph_c1;c73574.graph_c0;c75170.graph_c1;c75262.graph_c0;c75763.graph_c1;c75945.graph_c0;c75972.graph_c0;c76405.graph_c0;c76492.graph_c0;c76860.graph_c0;c77355.graph_c0;c77384.graph_c0;c77821.graph_c0;c77938.graph_c0;c78012.graph_c0…
D-Glutamine and D-glutamate metabolism	ko00471	2	6	0.827149	c81816.graph_c1;c81816.graph_c2
Measles	ko05162	1	12	0.999107	c85738.graph_c2
Drug metabolism - other enzymes	ko00983	15	37	0.731417	c41819.graph_c0;c69270.graph_c0;c74802.graph_c0;c76516.graph_c0;c81342.graph_c0;c81613.graph_c2;c81828.graph_c0;c84197.graph_c2;c85688.graph_c0;c86095.graph_c0;c87090.graph_c1;c87558.graph_c0;c87558.graph_c2;c89266.graph_c0;c89539.graph_c0
mTOR signaling pathway	ko04150	73	178	0.831409	c41805.graph_c0;c56753.graph_c0;c65110.graph_c0;c65167.graph_c0;c65584.graph_c0;c68173.graph_c0;c68311.graph_c0;c68757.graph_c0;c68757.graph_c1;c69231.graph_c0;c69297.graph_c1;c73532.graph_c0;c73601.graph_c0;c73760.graph_c0;c73766.graph_c0;c75852.graph_c0;c75875.graph_c0;c75922.graph_c0;c76219.graph_c1;c76675.graph_c0;c77545.graph_c0;c78010.graph_c0;c78352.graph_c0;c79397.graph_c0;c80104.graph_c0…
Valine, leucine and isoleucine degradation	ko00280	21	54	0.824783	c62974.graph_c0;c68193.graph_c2;c68675.graph_c0;c68914.graph_c0;c69285.graph_c0;c72972.graph_c0;c73214.graph_c0;c75468.graph_c0;c76272.graph_c0;c76785.graph_c0;c77499.graph_c0;c78064.graph_c0;c79599.graph_c0;c80846.graph_c1;c81969.graph_c0;c83912.graph_c0;c85113.graph_c0;c88601.graph_c0;c89359.graph_c1;c89359.graph_c4;c89503.graph_c0
Pentose and glucuronate interconversions	ko00040	10	32	0.953894	c41511.graph_c0;c72450.graph_c0;c78914.graph_c0;c78914.graph_c1;c80373.graph_c1;c81342.graph_c0;c81828.graph_c0;c83912.graph_c0;c85688.graph_c0;c87993.graph_c1
Protein export	ko03060	8	21	0.783595	c61721.graph_c0;c76271.graph_c0;c78054.graph_c0;c83531.graph_c1;c84852.graph_c0;c86738.graph_c0;c86850.graph_c0;c87186.graph_c0
Sulfur relay system	ko04122	5	11	0.583211	c68628.graph_c0;c74416.graph_c0;c81495.graph_c0;c82309.graph_c2;c86937.graph_c0
Huntington's disease	ko05016	2	23	0.999973	c68877.graph_c0;c79085.graph_c0
N-Glycan biosynthesis	ko00510	22	47	0.416145	c69028.graph_c0;c73954.graph_c0;c75510.graph_c0;c78329.graph_c0;c79913.graph_c0;c80112.graph_c0;c80186.graph_c0;c82166.graph_c0;c83394.graph_c0;c83454.graph_c0;c83741.graph_c3;c84257.graph_c1;c84843.graph_c0;c84876.graph_c1;c85543.graph_c0;c87232.graph_c1;c87453.graph_c1;c87506.graph_c2;c87528.graph_c0;c88039.graph_c3;c88314.graph_c0;c89006.graph_c1
Oxytocin signaling pathway	ko04921	1	11	0.998395	c86106.graph_c3
Glycerophospholipid metabolism	ko00564	54	108	0.132466	c41608.graph_c0;c58253.graph_c0;c63602.graph_c0;c68627.graph_c1;c68919.graph_c0;c73187.graph_c0;c74274.graph_c0;c74840.graph_c0;c76850.graph_c0;c78300.graph_c0;c78682.graph_c0;c79752.graph_c0;c80536.graph_c0;c81198.graph_c0;c81198.graph_c2;c81778.graph_c0;c82274.graph_c0;c82274.graph_c1;c82330.graph_c1;c82335.graph_c0;c82380.graph_c1;c82879.graph_c0;c83116.graph_c0;c83834.graph_c0;c83839.graph_c1…
Pathways in cancer	ko05200	1	25	1	c89787.graph_c0
Hypertrophic cardiomyopathy (HCM)	ko05410	1	11	0.998395	c90945.graph_c0
Ascorbate and aldarate metabolism	ko00053	9	21	0.633124	c41511.graph_c0;c68675.graph_c0;c81342.graph_c0;c81828.graph_c0;c83912.graph_c0;c85688.graph_c0;c86743.graph_c0;c87993.graph_c1;c88085.graph_c1
Homologous recombination	ko03440	18	28	0.0259383	c67827.graph_c0;c68287.graph_c0;c73574.graph_c0;c77488.graph_c0;c80642.graph_c0;c81085.graph_c0;c81085.graph_c2;c83239.graph_c0;c84081.graph_c0;c84480.graph_c0;c85545.graph_c1;c85585.graph_c3;c86140.graph_c0;c86944.graph_c0;c87360.graph_c4;c87403.graph_c0;c88196.graph_c1;c89865.graph_c0
Steroid biosynthesis	ko00100	12	26	0.497839	c68052.graph_c0;c73180.graph_c3;c77144.graph_c0;c77316.graph_c0;c79723.graph_c0;c82220.graph_c0;c82504.graph_c0;c82784.graph_c0;c83297.graph_c1;c85870.graph_c1;c87163.graph_c3;c88019.graph_c1
