# Supplementary material for: Comparison of Gonadal Transcriptomes Uncovers Reproduction-Related Genes with Sexually Dimorphic Expression Patterns in Diodon hystrix
Source: Animals (Basel). 2021 Apr 7;11(4):1042. doi: 10.3390/ani11041042 (PMC8068034; doi:10.3390/ani11041042)
Supplement: Supplementary file 1 [file animals-11-01042-s001.zip › Supplementary Files/Table S6.xlsx]

## Sheet: Sheet1
Database	GO Term / KEGG pathway	GO or pathway ID	Number of DEGs
GO	Reproductive process	GO:0022414	20
	Reproduction	GO: 0000003	25
	Sexual reproduction	GO:0019953	18
	Female gamete generation	GO:0007292	8
	Male gamete generation	GO:0048232	5
	Gamete generation	GO:0007276	16
	Sex differentiation	GO:0007548	3
	Female sex differentiation	GO:0046660	2
	Oocyte differentiation	GO:0009994	6
	Oocyte construction	GO:0007308	2
	Oocyte maturation	GO:0001556	3
	Regulation of oocyte development	GO:0060281	1
	Germ cell development	GO:0007281	9
	Gonad development	GO:0008406	2
	Response to gonadotropin-releasing hormone	GO:0097210	1
	Gonadotropin-releasing hormone receptor activity	GO:0004968	1
	Cellular hormone metabolic process	GO:0034754	13
	Regulation of reproductive process	GO:2000241	2
	Negative regulation of reproductive process	GO:2000242	1
	Steroid hormone mediated signaling pathway	GO:0043401	29
	Steroid biosynthetic process	GO:0006694	13
	Steroid hormone receptor activity	GO:0003707	31
	Spermatid development	GO:0007286	2
	Spermatogenesis	GO:0007283	5
	Spermine biosynthetic process	GO:0006597	1
	Spermine synthase activity	GO:0016768	1
	Binding of sperm to zona pellucida	GO:0007339	1
KEGG	MAPK signaling pathway	ko04010	160
	Oocyte meiosis	ko04114	59
	Progesterone-mediated oocyte maturation	ko04914	53
	Wnt signaling pathway	ko04310	85
	TGF-beta signaling pathway	ko04350	58
	GnRH signaling pathway	ko04912	65
	Oxytocin signaling pathway	ko04921	1
	Estrogen signaling pathway	ko04915	1
	Steroid hormone biosynthesis	ko00140	16
	Steroid biosynthesis	ko00100	12
	Neuroactive ligand-receptor interaction	ko04080	108
			839
